# Supplementary material for: Positive pressure in bamboo is generated in stems and rhizomes, not in roots
Source: AoB Plants. 2024 Jul 19;16(4):plae040. doi: 10.1093/aobpla/plae040 (PMC11306578; doi:10.1093/aobpla/plae040)
Supplement: plae040_suppl_Supplementary_Tables_S1-S3 [file plae040_suppl_supplementary_tables_s1-s3.xlsx]

## Sheet: Daily July 2020 to July 2021
Table S1: Daily data for July 2020 to July 2021. Weather data are for the Fullerton Airport. Stem pressure, stem diameter fluctuations, and sap flow are for Bambusa oldhamii.
These data were used for the cross-correlations shown in Figure 4 and include the time periods shown in Figures 1-3.
	Temperature (°C)		Humidity (%)		Wind Speed (kmh)		Atmospheric Pressure (kPa)		Precipitation (cm)	Vapor Pressure Deficit (kPa)		Stem Pressure (kPa)		Stem Diameter Fluctuations (µm)		Sap Flow (cm/hr)
Date	Max	Min	Max	Min	Max	Min	Max	Min	Total	Max	Min	Average Max	SD	Total	SD	Max	SD
2020-07-10	33.3	19.4	81	33	14.5	0	101.3	100.9	0	3.4	0.4	178.8	40.3	37.8	8.8	21.8	n/a
2020-07-11	37.8	20.6	75	15	16.1	0	101.3	100.9	0	5.6	0.6	203	60.3	26.5	4.1	23.5	n/a
2020-07-12	33.3	21.1	81	25	19.3	0	101.3	100.6	0	3.8	0.5	250.1	63	35.7	6.6	21.9	n/a
2020-07-13	29.4	21.1	81	47	19.3	0	100.9	100.9	0	2.2	0.5	257.4	64.2	36.9	5.8	25.1	n/a
2020-07-14	27.8	20	75	49	16.1	0	101.3	100.9	0	1.9	0.6	231.8	65	27.9	7.6	22.7	n/a
2020-07-15	28.3	19.4	73	42	16.1	0	101.3	100.9	0	2.2	0.6	221.3	54.7	27	8.7	23.8	n/a
2020-07-16	27.2	18.3	78	47	14.5	0	100.9	100.9	0	1.9	0.5	220.3	45.2	23.5	10.5	23.2	n/a
2020-07-17	28.3	18.3	78	46	16.1	0	101.3	100.9	0	2.1	0.5	227	49.3	25	16.7	22.9	n/a
2020-07-18	31.1	18.3	75	39	16.1	0	101.3	100.9	0	2.8	0.5	207.9	44.6	25.8	19.2	23	n/a
2020-07-19	29.4	17.8	81	38	20.9	0	101.3	100.9	0	2.5	0.4	190.8	41.3	30.2	20	23	n/a
2020-07-20	26.1	17.8	80	47	14.5	0	101.3	100.6	0	1.8	0.4	161.9	39.5	28.5	21.2	22.6	n/a
2020-07-21	27.8	18.3	78	49	16.1	0	100.9	100.6	0	1.9	0.5	152.9	36.2	29	19.8	22.4	n/a
2020-07-22	25	17.8	81	54	16.1	0	100.9	100.6	0	1.5	0.4	147.8	45.5	24.6	16.6	22.5	n/a
2020-07-23	25	18.3	75	52	12.9	0	101.3	100.9	0	1.5	0.5	145.3	51	19.8	14.9	22.1	n/a
2020-07-24	26.1	17.8	73	50	19.3	0	100.9	100.9	0	1.7	0.5	154.5	46.9	26.4	13.8	21.8	n/a
2020-07-25	27.8	18.3	76	45	19.3	0	101.3	100.9	0	2.1	0.5	158.7	44.7	27.2	13.2	22	n/a
2020-07-26	30	17.2	81	41	16.1	0	100.9	100.9	0	2.5	0.4	154.8	41.5	29.3	13.2	21.7	n/a
2020-07-27	28.9	17.8	81	38	16.1	0	100.9	100.9	0	2.5	0.4	123.4	35.6	25	13.6	22.6	n/a
2020-07-28	26.7	16.7	80	47	14.5	0	100.9	100.6	0	1.9	0.4	105.4	28.8	21.8	15.2	19.6	n/a
2020-07-29	28.3	17.2	78	46	14.5	0	100.9	100.9	0	2.1	0.4	100.8	27.9	29.4	13.5	21.6	n/a
2020-07-30	31.7	16.7	84	35	12.9	0	101.3	100.9	0	3	0.3	87.6	25.9	31.3	11.1	21.3	n/a
2020-07-31	35.6	20	70	22	11.3	0	100.9	100.6	0	4.5	0.7	51	20.7	28.1	18.2	22	n/a
2020-08-01	31.1	18.3	84	41	20.9	0	100.9	100.6	0	2.7	0.3	11.6	20.3	26.9	32.5	19.8	n/a
2020-08-02	28.3	17.8	94	51	12.9	0	101.3	100.9	0	1.9	0.1	29.8	21.2	29.6	29	20.3	n/a
2020-08-03	27.8	18.3	84	50	14.5	0	101.3	100.9	0	1.9	0.3	24.7	21	33.6	23.6	20.9	n/a
2020-08-04	26.1	19.4	81	54	14.5	0	101.3	100.9	0	1.6	0.4	27.6	23.2	22.9	23	20.8	n/a
2020-08-05	27.2	18.9	76	48	14.5	0	101.3	100.9	0	1.9	0.5	31.3	23.3	23.5	22.4	19.4	n/a
2020-08-06	26.7	19.4	76	48	14.5	0	100.9	100.9	0	1.8	0.5	30	22.7	26.9	24.1	21.6	n/a
2020-08-07	28.9	17.2	78	41	14.5	0	101.3	100.9	0	2.3	0.4	20.1	40.5	31.4	23.4	22	n/a
2020-08-08	28.9	17.8	75	41	16.1	0	101.3	100.9	0	2.3	0.5	-4.5	69.6	25.8	24.6	20	n/a
2020-08-09	28.9	17.8	78	44	19.3	0	101.3	100.9	0	2.2	0.4	-14.1	68	26.1	24	21.3	n/a
2020-08-10	29.4	17.2	81	40	12.9	0	101.3	100.9	0	2.5	0.4	-9	72.2	42.1	21	20.7	n/a
2020-08-11	30	16.1	81	38	16.1	0	100.9	100.6	0	2.6	0.3	4.1	61.7	24.7	19.1	19.6	n/a
2020-08-12	31.1	16.7	80	30	12.9	0	100.9	100.6	0	3.2	0.4	60.1	81.9	n/a	n/a	n/a	n/a
2020-08-13	35	22.2	68	16	14.5	0	100.9	100.6	0	4.7	0.9	73.8	109.9	n/a	n/a	n/a	n/a
2020-08-14	37.8	22.2	73	22	14.5	0	100.9	100.6	0	5.1	0.7	105.9	116.8	n/a	n/a	n/a	n/a
2020-08-15	35	23.3	71	34	14.5	0	100.6	100.6	0	3.7	0.8	n/a	n/a	n/a	n/a	n/a	n/a
2020-08-16	34.4	22.8	79	32	20.9	0	100.9	100.6	0	3.7	0.6	n/a	n/a	n/a	n/a	n/a	n/a
2020-08-17	33.3	22.2	81	39	14.5	0	100.9	100.6	0	3.1	0.5	n/a	n/a	n/a	n/a	n/a	n/a
2020-08-18	41.1	22.8	81	29	19.3	0	100.9	100.6	0	5.6	0.5	n/a	n/a	n/a	n/a	n/a	n/a
2020-08-19	35	23.9	79	35	14.5	0	100.9	100.2	0	3.7	0.6	n/a	n/a	n/a	n/a	n/a	n/a
2020-08-20	35	23.3	85	41	16.1	0	100.6	100.2	0	3.3	0.4	n/a	n/a	n/a	n/a	n/a	n/a
2020-08-21	32.2	23.3	82	44	14.5	0	100.6	100.2	0	2.7	0.5	n/a	n/a	n/a	n/a	n/a	n/a
2020-08-22	36.1	25	76	29	19.3	0	100.9	100.6	0	4.2	0.8	n/a	n/a	n/a	n/a	n/a	n/a
2020-08-23	33.9	25	79	42	16.1	0	100.9	100.6	0	3.1	0.7	n/a	n/a	n/a	n/a	n/a	n/a
2020-08-24	32.2	22.8	81	48	16.1	0	100.9	100.6	0	2.5	0.5	n/a	n/a	n/a	n/a	n/a	n/a
2020-08-25	34.4	21.7	84	37	12.9	0	100.9	100.2	0	3.4	0.4	n/a	n/a	n/a	n/a	n/a	n/a
2020-08-26	33.3	21.1	78	39	16.1	0	100.6	100.2	0	3.1	0.6	n/a	n/a	n/a	n/a	n/a	n/a
2020-08-27	34.4	21.1	73	37	16.1	0	100.2	100.2	0	3.4	0.7	n/a	n/a	n/a	n/a	n/a	n/a
2020-08-28	31.7	19.4	79	39	14.5	0	100.9	100.2	0	2.8	0.5	n/a	n/a	n/a	n/a	n/a	n/a
2020-08-29	28.9	17.8	81	43	16.1	0	100.9	100.6	0	2.3	0.4	n/a	n/a	n/a	n/a	n/a	n/a
2020-08-30	27.2	18.3	81	47	12.9	0	100.9	100.6	0	1.9	0.4	n/a	n/a	n/a	n/a	n/a	n/a
2020-08-31	26.7	18.3	78	48	14.5	0	100.9	100.6	0	1.8	0.5	n/a	n/a	n/a	n/a	n/a	n/a
2020-09-01	27.2	18.3	78	47	16.1	0	101.3	100.9	0	1.9	0.5	n/a	n/a	n/a	n/a	n/a	n/a
2020-09-02	28.9	18.3	78	46	14.5	0	101.3	100.9	0	2.1	0.5	n/a	n/a	n/a	n/a	n/a	n/a
2020-09-03	30	19.4	79	46	12.9	0	101.3	100.6	0	2.3	0.5	n/a	n/a	n/a	n/a	n/a	n/a
2020-09-04	34.4	20	78	38	11.3	0	100.9	100.6	0	3.4	0.5	n/a	n/a	n/a	n/a	n/a	n/a
2020-09-05	42.2	21.7	70	17	16.1	0	100.9	100.6	0	6.9	0.8	7.7	4.5	73.1	11.9	41.9	n/a
2020-09-06	42.2	23.9	64	16	14.5	0	100.9	100.2	0	7	1.1	-2.4	3.4	46.8	7.3	33.3	n/a
2020-09-07	28.9	22.8	79	56	16.1	0	100.6	100.2	0	1.8	0.6	5.9	5.5	37.8	13	40.4	n/a
2020-09-08	26.1	21.7	78	60	12.9	0	100.2	100.2	0	1.4	0.6	36.6	19	27.9	20	36.8	n/a
2020-09-09	31.7	19.4	84	31	12.9	0	100.9	100.2	0	3.2	0.4	57.5	31.3	66.7	24.4	40	n/a
2020-09-10	30	16.7	86	30	8	0	101.3	100.9	0	3	0.3	48.5	34.2	106.1	28.7	40.9	n/a
2020-09-11	32.2	16.1	75	21	12.9	0	101.3	100.9	0	3.8	0.5	52.7	38.8	119.6	27.8	10.1	n/a
2020-09-12	31.7	15.6	72	22	11.3	0	100.9	100.6	0	3.6	0.5	44	32	112.8	28.5	5.9	n/a
2020-09-13	30.6	16.7	78	36	11.3	0	100.9	100.6	0	2.8	0.4	38.5	25.1	128	29.5	5.3	n/a
2020-09-14	31.7	17.2	76	36	11.3	0	101.3	100.9	0	3	0.5	34.2	22.2	118.4	26	7.4	n/a
2020-09-15	34.4	16.7	75	25	12.9	0	101.3	100.9	0	4.1	0.5	28.7	18.6	109.7	24.6	5.6	n/a
2020-09-16	36.1	16.7	63	16	12.9	0	101.3	100.9	0	5	0.7	22.8	16.2	327.9	21.2	8.9	n/a
2020-09-17	36.7	16.7	56	11	9.7	0	100.9	100.6	0	5.5	0.8	12.4	11.4	103.2	26.6	9.4	n/a
2020-09-18	35.6	19.4	55	19	12.9	0	100.9	100.6	0	4.7	1	12.7	11.3	n/a	n/a	n/a	n/a
2020-09-19	30.6	20	76	33	12.9	0	100.9	100.6	0	2.9	0.6	26.2	16.2	n/a	n/a	n/a	n/a
2020-09-20	28.9	18.3	84	44	12.9	0	100.9	100.6	0	2.2	0.3	28.8	18.6	n/a	n/a	n/a	n/a
2020-09-21	27.8	19.4	78	45	14.5	0	101.3	100.9	0	2.1	0.5	32.6	21.3	n/a	n/a	n/a	n/a
2020-09-22	30	19.4	79	36	12.9	0	101.3	100.9	0	2.7	0.5	34.6	21.3	n/a	n/a	n/a	n/a
2020-09-23	31.7	17.8	80	28	14.5	0	101.3	100.9	0	3.4	0.4	33.9	23	n/a	n/a	n/a	n/a
2020-09-24	31.1	17.2	81	32	12.9	0	101.3	100.6	0	3.1	0.4	16.7	14.7	n/a	n/a	n/a	n/a
2020-09-25	28.3	20	87	47	12.9	0	101.3	100.9	0	2	0.3	24.1	15.9	n/a	n/a	n/a	n/a
2020-09-26	28.3	20	84	47	12.9	0	101.3	100.6	0	2	0.4	40.8	29.1	n/a	n/a	n/a	n/a
2020-09-27	27.8	20.6	78	51	16.1	0	100.9	100.6	0	1.8	0.5	29.2	52.2	n/a	n/a	n/a	n/a
2020-09-28	32.8	18.9	84	39	12.9	0	101.3	100.6	0	3	0.3	35.6	40.6	n/a	n/a	n/a	n/a
2020-09-29	35.6	19.4	90	18	9.7	0	101.3	100.9	0	4.8	0.2	31.1	30.1	n/a	n/a	n/a	n/a
2020-09-30	42.2	18.9	76	10	12.9	0	100.9	100.6	0	7.5	0.5	12.5	18.9	n/a	n/a	n/a	n/a
2020-10-01	37.8	19.4	62	16	12.9	0	100.9	100.6	0	5.5	0.9	n/a	n/a	n/a	n/a	n/a	n/a
2020-10-02	36.1	19.4	73	19	14.5	0	100.9	100.6	0	4.8	0.6	n/a	n/a	n/a	n/a	n/a	n/a
2020-10-03	35	18.3	81	19	12.9	0	100.9	100.6	0	4.6	0.4	n/a	n/a	n/a	n/a	n/a	n/a
2020-10-04	36.1	n/a	90	0	11.3	0	101.3	100.9	0	6	0	n/a	n/a	n/a	n/a	n/a	n/a
2020-10-05	35	17.8	73	19	11.3	0	101.3	100.9	0	4.6	0.5	n/a	n/a	n/a	n/a	n/a	n/a
2020-10-06	32.8	17.2	73	25	12.9	0	101.3	100.9	0	3.7	0.5	n/a	n/a	n/a	n/a	n/a	n/a
2020-10-07	27.2	n/a	94	0	14.5	0	100.9	100.6	0	3.6	0	n/a	n/a	n/a	n/a	n/a	n/a
2020-10-08	26.7	20	73	43	16.1	0	101.3	100.9	0	2	0.6	n/a	n/a	n/a	n/a	n/a	n/a
2020-10-09	25.6	19.4	76	0	14.5	0	101.3	100.9	0	3.3	0.5	n/a	n/a	n/a	n/a	n/a	n/a
2020-10-10	25.6	19.4	76	0	12.9	0	101.3	100.9	0	3.3	0.5	n/a	n/a	n/a	n/a	n/a	n/a
2020-10-11	26.7	17.2	78	48	11.3	0	101.3	100.9	0	1.8	0.4	n/a	n/a	n/a	n/a	n/a	n/a
2020-10-12	36.7	16.1	84	23	16.1	0	101.3	100.9	0	4.7	0.3	n/a	n/a	n/a	n/a	n/a	n/a
2020-10-13	35.6	17.2	75	17	14.5	0	101.3	100.9	0	4.8	0.5	n/a	n/a	n/a	n/a	n/a	n/a
2020-10-14	34.4	16.7	63	22	11.3	0	101.3	100.9	0	4.3	0.7	n/a	n/a	n/a	n/a	n/a	n/a
2020-10-15	36.1	17.8	70	20	14.5	0	101.3	100.9	0	4.8	0.6	n/a	n/a	n/a	n/a	n/a	n/a
2020-10-16	33.9	18.3	94	35	11.3	0	100.9	100.6	0	3.4	0.1	83.4	3.6	n/a	n/a	n/a	n/a
2020-10-17	29.4	17.8	84	40	11.3	0	101.3	100.9	0	2.5	0.3	76.2	10.1	n/a	n/a	n/a	n/a
2020-10-18	28.9	19.4	87	33	12.9	0	101.3	100.9	0	2.7	0.3	112.8	18.5	n/a	n/a	n/a	n/a
2020-10-19	27.2	18.9	81	50	16.1	0	101.3	100.9	0	1.8	0.4	110.2	16.9	n/a	n/a	n/a	n/a
2020-10-20	26.7	19.4	79	50	16.1	0	100.9	100.6	0	1.7	0.5	103.6	18.6	n/a	n/a	n/a	n/a
2020-10-21	20.6	20	70	68	12.9	0	100.9	100.6	0	0.8	0.7	105.6	25.4	n/a	n/a	n/a	n/a
2020-10-22	23.9	18.3	73	50	12.9	0	100.9	100.6	0	1.5	0.6	97.1	31.9	n/a	n/a	n/a	n/a
2020-10-23	23.9	18.9	73	50	11.3	0	101.3	100.9	0	1.5	0.6	99.8	31.1	n/a	n/a	n/a	n/a
2020-10-24	22.8	19.4	73	53	14.5	0	101.3	100.9	0	1.3	0.6	105.9	26.4	n/a	n/a	n/a	n/a
2020-10-25	21.7	16.7	75	51	14.5	0	100.9	100.6	0	1.3	0.5	98.7	27.3	n/a	n/a	n/a	n/a
2020-10-26	23.3	11.7	81	4	33.8	0	101.3	100.9	0	2.8	0.3	83	36.4	n/a	n/a	n/a	n/a
2020-10-27	27.2	8.9	50	7	9.7	0	101.6	101.3	0	3.4	0.6	-14	17.7	n/a	n/a	n/a	n/a
2020-10-28	26.1	12.8	64	23	14.5	0	101.6	101.3	0	2.6	0.5	-7.1	8.6	n/a	n/a	n/a	n/a
2020-10-29	31.1	15.6	67	19	11.3	0	101.3	100.9	0	3.7	0.6	-1.2	6.7	n/a	n/a	n/a	n/a
2020-10-30	28.3	11.7	74	26	9.7	0	101.3	100.9	0	2.9	0.4	-3.1	5.6	n/a	n/a	n/a	n/a
2020-10-31	28.9	11.1	80	34	9.7	0	101.3	101.3	0	2.6	0.3	1.7	6.3	n/a	n/a	n/a	n/a
2020-11-01	31.7	13.9	88	19	9.7	0	101.6	101.3	0	3.8	0.2	8.4	7.4	n/a	n/a	n/a	n/a
2020-11-02	26.1	13.9	93	36	9.7	0	101.6	101.3	0	2.2	0.1	18.4	7	n/a	n/a	n/a	n/a
2020-11-03	27.2	n/a	86	0	16.1	0	101.6	101.3	0	3.6	0	46.5	20.5	n/a	n/a	n/a	n/a
2020-11-04	30.6	13.3	84	32	9.7	0	101.6	101.3	0	3	0.2	28.4	15.3	n/a	n/a	n/a	n/a
2020-11-05	34.4	13.9	75	16	8	0	101.3	100.6	0	4.6	0.4	-2.4	8.4	n/a	n/a	n/a	n/a
2020-11-06	23.9	15	78	56	22.5	0	100.6	99.9	0	1.3	0.4	-3.8	6.5	n/a	n/a	n/a	n/a
2020-11-07	17.2	n/a	80	0	24.1	0	100.6	100.2	0	2	0	-0.2	7.2	n/a	n/a	n/a	n/a
2020-11-08	17.8	10.6	75	34	27.4	0	100.9	100.6	0	1.3	0.3	8.4	9.2	n/a	n/a	n/a	n/a
2020-11-09	17.8	6.7	74	25	14.5	0	101.9	100.9	0	1.5	0.3	-8.6	7.5	n/a	n/a	n/a	n/a
2020-11-10	21.1	6.1	74	19	19.3	0	101.9	101.3	0	2	0.2	-8.5	5.7	n/a	n/a	n/a	n/a
2020-11-11	21.1	7.2	77	30	12.9	0	101.3	101.3	0	1.8	0.2	-8.4	4.8	n/a	n/a	n/a	n/a
2020-11-12	23.3	7.8	80	23	12.9	0	101.6	101.3	0	2.2	0.2	-6.4	4.6	n/a	n/a	n/a	n/a
2020-11-13	20.6	8.3	77	39	11.3	0	101.6	101.6	0	1.5	0.3	-7.5	4.6	n/a	n/a	n/a	n/a
2020-11-14	23.3	10	80	37	11.3	0	101.9	101.6	0	1.8	0.2	-2.3	4.6	n/a	n/a	n/a	n/a
2020-11-15	31.7	9.4	80	8	9.7	0	101.6	101.3	0	4.3	0.2	-5	4.1	n/a	n/a	n/a	n/a
2020-11-16	34.4	12.2	51	9	19.3	0	101.3	100.9	0	5	0.7	-0.6	4	n/a	n/a	n/a	n/a
2020-11-17	27.2	11.1	75	20	11.3	0	101.6	101.3	0	2.9	0.3	-7.8	3.5	n/a	n/a	n/a	n/a
2020-11-18	21.1	12.8	87	51	11.3	0	101.6	101.3	0	1.2	0.2	5.8	5	n/a	n/a	n/a	n/a
2020-11-19	23.3	12.8	81	44	12.9	0	101.6	101.3	0	1.6	0.3	0	0	n/a	n/a	n/a	n/a
2020-11-20	24.4	10.6	83	36	12.9	0	101.6	101.3	0	2	0.2	69.4	3.2	40.3	n/a	12.8	n/a
2020-11-21	25.6	10.6	83	32	11.3	0	101.6	101.3	0	2.2	0.2	55.4	4	33	n/a	12.2	n/a
2020-11-22	22.8	n/a	89	0	11.3	0	101.3	100.9	0	2.8	0	33.9	6.1	44.2	n/a	10.8	n/a
2020-11-23	20	n/a	86	0	12.9	0	101.3	100.9	0	2.3	0	55.3	9.2	33.3	n/a	9.7	n/a
2020-11-24	21.1	11.7	83	45	11.3	0	101.6	101.3	0	1.4	0.2	0	0	31.4	n/a	9.2	n/a
2020-11-25	20.6	9.4	83	51	11.3	0	101.6	101.3	0	1.2	0.2	171.5	22.3	36	n/a	7.6	n/a
2020-11-26	22.8	n/a	83	0	29	0	101.6	101.3	0	2.8	0	181.6	14.4	67.8	n/a	10.7	n/a
2020-11-27	23.3	8.9	34	8	16.1	0	101.9	101.6	0	2.6	0.8	-19.7	15	25.9	n/a	15.9	n/a
2020-11-28	25.6	7.2	43	9	19.3	0	101.9	101.6	0	3	0.6	7.5	16.2	28.1	n/a	16.6	n/a
2020-11-29	26.1	6.1	56	9	16.1	0	101.6	101.3	0	3.1	0.4	31.5	6.7	24.7	n/a	13.9	n/a
2020-11-30	27.8	7.8	61	11	14.5	0	101.9	101.3	0	3.3	0.4	52.2	5.9	28.1	n/a	12.9	n/a
2020-12-01	25.6	7.2	66	17	8	0	101.6	101.3	0	2.7	0.3	76.8	12	26.9	n/a	11.9	n/a
2020-12-02	26.1	7.8	73	9	51.5	0	101.6	101.3	0	3.1	0.3	152.4	14.6	34.2	n/a	12.8	n/a
2020-12-03	25	8.3	37	7	40.2	0	101.9	101.6	0	2.9	0.7	13.4	18.4	29.9	n/a	15.8	n/a
2020-12-04	25	5	51	7	9.7	0	101.9	101.6	0	2.9	0.4	27.3	29.2	15.2	n/a	13.2	n/a
2020-12-05	24.4	5.6	59	9	9.7	0	102.3	101.9	0	2.8	0.4	46.7	35.3	21.7	n/a	12.9	n/a
2020-12-06	24.4	6.1	60	11	11.3	0	101.9	101.3	0	2.7	0.4	63.6	44.3	20.5	n/a	11.9	n/a
2020-12-07	26.1	7.8	67	8	27.4	0	101.3	100.9	0	3.1	0.3	92.3	49.7	40	n/a	16.5	n/a
2020-12-08	29.4	14.4	36	6	25.7	0	101.6	101.3	0	3.9	1.1	23.1	25.5	39.4	n/a	19.3	n/a
2020-12-09	25	12.2	64	12	9.7	0	101.6	100.9	0	2.8	0.5	17.8	18.8	32.3	n/a	12.7	n/a
2020-12-10	19.4	10	74	49	22.5	0	101.6	100.9	0	1.2	0.3	77.3	39.4	29.9	n/a	8.6	n/a
2020-12-11	17.8	7.8	81	46	11.3	0	101.9	101.6	0	1.1	0.2	124.3	78.1	25.3	n/a	9.8	n/a
2020-12-12	20	10	80	49	12.9	0	101.9	101.3	0	1.2	0.2	138.4	84.6	20.8	n/a	8.8	n/a
2020-12-13	22.2	8.9	80	15	9.7	0	101.9	101.6	0	2.3	0.2	25.8	26.2	39.4	n/a	14.9	n/a
2020-12-14	20.6	10	82	22	20.9	0	101.6	101.3	0	1.9	0.2	33.1	20	29.9	n/a	12.1	n/a
2020-12-15	22.2	6.7	65	16	19.3	0	101.9	101.6	0	2.3	0.3	-10.5	16.2	29.6	n/a	16.8	n/a
2020-12-16	24.4	7.2	63	13	12.9	0	101.9	101.3	0	2.7	0.4	-26.6	13.5	28.7	n/a	15.7	n/a
2020-12-17	18.9	9.4	83	46	19.3	0	101.3	100.9	0	1.2	0.2	-10.5	6.2	42.7	n/a	10.7	n/a
2020-12-18	22.8	8.9	83	19	11.3	0	101.9	101.3	0	2.2	0.2	16.1	11.5	44.3	n/a	10.3	n/a
2020-12-19	23.9	6.1	65	14	9.7	0	102.3	101.9	0	2.5	0.3	n/a	n/a	n/a	n/a	n/a	n/a
2020-12-20	28.3	5.6	60	9	11.3	0	101.9	101.3	0	3.5	0.4	n/a	n/a	n/a	n/a	n/a	n/a
2020-12-21	30	8.3	64	10	11.3	0	101.3	100.9	0	3.8	0.4	n/a	n/a	n/a	n/a	n/a	n/a
2020-12-22	21.7	7.8	77	31	12.9	0	101.6	101.3	0	1.8	0.2	n/a	n/a	n/a	n/a	n/a	n/a
2020-12-23	22.2	10.6	83	7	35.4	0	101.9	101.6	0	2.5	0.2	n/a	n/a	n/a	n/a	n/a	n/a
2020-12-24	19.4	11.7	45	7	33.8	0	102.3	101.6	0	2.1	0.8	n/a	n/a	n/a	n/a	n/a	n/a
2020-12-25	25	7.8	66	21	16.1	0	101.9	101.6	0	2.5	0.4	n/a	n/a	n/a	n/a	n/a	n/a
2020-12-26	21.1	7.2	84	38	12.9	0	101.9	101.3	0	1.6	0.2	n/a	n/a	n/a	n/a	n/a	n/a
2020-12-27	18.3	13.3	84	52	16.1	0	101.3	100.9	0	1	0.2	n/a	n/a	n/a	n/a	n/a	n/a
2020-12-28	13.9	8.9	87	62	20.9	0	101.3	100.9	0.8	0.6	0.1	n/a	n/a	n/a	n/a	n/a	n/a
2020-12-29	18.3	5.6	82	33	11.3	0	101.9	101.3	3.7	1.4	0.2	n/a	n/a	n/a	n/a	n/a	n/a
2020-12-30	21.7	3.9	82	13	11.3	0	101.9	101.6	0	2.3	0.1	n/a	n/a	n/a	n/a	n/a	n/a
2020-12-31	20.6	6.1	71	25	11.3	0	101.6	100.9	0	1.8	0.3	n/a	n/a	n/a	n/a	n/a	n/a
2021-01-01	22.2	6.7	68	17	22.5	0	101.9	101.3	0	2.2	0.3	n/a	n/a	n/a	n/a	n/a	n/a
2021-01-02	18.9	8.9	83	40	12.9	0	102.3	101.9	0	1.3	0.2	n/a	n/a	n/a	n/a	n/a	n/a
2021-01-03	18.3	8.3	83	55	12.9	0	101.9	101.6	0	0.9	0.2	n/a	n/a	n/a	n/a	n/a	n/a
2021-01-04	18.9	n/a	83	0	9.7	0	101.9	101.6	0	2.2	0	n/a	n/a	n/a	n/a	n/a	n/a
2021-01-05	18.9	9.4	83	50	12.9	0	101.9	101.6	0	1.1	0.2	n/a	n/a	n/a	n/a	n/a	n/a
2021-01-06	21.1	n/a	86	0	11.3	0	101.6	101.6	0	2.5	0	n/a	n/a	n/a	n/a	n/a	n/a
2021-01-07	21.7	7.2	84	0	11.3	0	101.6	101.3	0	2.6	0.2	n/a	n/a	n/a	n/a	n/a	n/a
2021-01-08	20	7.8	93	0	11.3	0	101.9	101.3	0	2.3	0.1	n/a	n/a	n/a	n/a	n/a	n/a
2021-01-09	23.9	6.1	80	22	11.3	0	101.6	101.3	0	2.3	0.2	n/a	n/a	n/a	n/a	n/a	n/a
2021-01-10	22.8	6.7	60	15	11.3	0	101.9	101.6	0	2.4	0.4	n/a	n/a	n/a	n/a	n/a	n/a
2021-01-11	24.4	6.7	63	14	11.3	0	101.9	101.6	0	2.6	0.4	n/a	n/a	n/a	n/a	24.3	n/a
2021-01-12	22.8	7.2	61	16	11.3	0	102.3	101.9	0	2.3	0.4	n/a	n/a	n/a	n/a	28	n/a
2021-01-13	25.6	7.2	66	12	9.7	0	101.9	101.6	0	2.9	0.3	n/a	n/a	n/a	n/a	31.9	n/a
2021-01-14	27.8	8.9	63	20	9.7	0	101.9	101.6	0	3	0.4	12	0.7	73	37.2	33.1	n/a
2021-01-15	18.9	13.3	47	30	0	0	101.3	101.3	0	1.5	0.8	13.1	0.7	96	41.9	31.2	n/a
2021-01-16	28.9	10.6	50	13	14.5	0	101.3	100.9	0	3.5	0.6	13.1	1.6	82.9	46.6	30.6	n/a
2021-01-17	31.7	11.1	49	7	19.3	0	101.3	100.9	0	4.3	0.7	13.3	3.2	88.2	47	26	n/a
2021-01-18	25.6	10	84	18	14.5	0	100.9	100.2	0	2.7	0.2	29.9	4.2	81.4	48.8	21.3	n/a
2021-01-19	21.1	11.7	77	13	40.2	0	100.9	100.2	0	2.2	0.3	51	19.9	110.7	92.6	23	n/a
2021-01-20	25.6	14.4	32	0	29	0	101.3	100.9	0	3.3	1.1	8.3	6.4	87.6	59.7	20.2	n/a
2021-01-21	22.2	11.7	77	0	16.1	0	101.6	101.3	0	2.7	0.3	18	6.3	72.6	45.1	12.7	n/a
2021-01-22	17.8	10	77	52	20.9	0	101.3	100.9	0	1	0.3	39.2	11.1	49.5	27.2	2.2	n/a
2021-01-23	12.2	8.3	86	62	11.3	0	100.9	100.9	0	0.5	0.2	511.8	99.7	20.4	5.8	11.8	n/a
2021-01-24	15	5.6	89	53	19.3	0	101.3	100.6	1.1	0.8	0.1	409.9	120.1	38.2	19.8	11.5	n/a
2021-01-25	13.3	5	86	37	35.4	0	100.6	100.2	0.4	1	0.1	738.4	214.2	73.2	63	12.9	n/a
2021-01-26	13.9	3.9	73	30	14.5	0	101.9	100.6	0	1.1	0.2	206.7	122.2	43.4	27.4	14.3	n/a
2021-01-27	16.1	8.3	71	35	14.5	0	101.9	101.3	0	1.2	0.3	113.1	65	53.3	31.3	17.8	n/a
2021-01-28	18.3	6.7	86	33	14.5	0	101.3	100.9	0	1.4	0.1	538.4	46.1	57.4	36.3	4.6	n/a
2021-01-29	13.3	8.3	89	64	16.1	0	101.6	100.9	2	0.6	0.1	860.7	122.9	26.2	25.7	15.4	n/a
2021-01-30	18.3	5.6	86	40	11.3	0	101.9	101.6	0.5	1.3	0.1	457.1	133.6	45.8	27.1	25.4	n/a
2021-01-31	23.3	7.8	79	20	12.9	0	101.9	101.3	0	2.3	0.2	107.5	72.6	52.5	22.2	23.5	n/a
2021-02-01	22.8	14.4	62	22	12.9	0	101.6	101.3	0	2.2	0.6	226.2	75.9	37.4	18.2	22.9	n/a
2021-02-02	23.3	10.6	80	0	14.5	0	101.6	101.3	0	2.9	0.3	391	74.9	52.1	29.7	16.3	n/a
2021-02-03	17.8	8.3	94	0	12.9	0	101.6	101.3	0	2	0.1	620.3	132.8	49.6	22.8	19.3	n/a
2021-02-04	20	11.1	93	47	14.5	0	101.9	101.3	0	1.2	0.1	692.5	189.8	49.3	31.4	23.4	n/a
2021-02-05	22.2	7.8	93	34	12.9	0	101.9	101.3	0	1.8	0.1	531.5	90.5	59.4	34.8	25.7	n/a
2021-02-06	23.3	7.2	90	37	12.9	0	101.3	100.9	0	1.8	0.1	240.9	98.5	57.4	27.9	22.6	n/a
2021-02-07	20	7.2	100	45	12.9	0	101.3	100.9	0	1.3	0	285.6	100.6	53	28	16.1	n/a
2021-02-08	17.2	10.6	100	65	12.9	0	101.3	100.9	0	0.7	0	432.2	123.4	51.1	41.5	10.1	n/a
2021-02-09	16.1	11.7	83	64	12.9	0	101.6	101.3	0	0.7	0.2	183.1	133	33.8	23.5	16.5	n/a
2021-02-10	17.8	10.6	89	60	12.9	0	101.6	101.3	0	0.8	0.1	240.5	121.9	50.9	40.3	19.9	n/a
2021-02-11	20	7.8	93	52	12.9	0	101.6	101.3	0	1.1	0.1	352.6	134.9	n/a	n/a	21.9	n/a
2021-02-12	20.6	12.8	97	32	14.5	0	101.3	100.9	0	1.6	0	453	87.6	n/a	n/a	16.9	n/a
2021-02-13	17.2	10	89	65	19.3	0	101.3	100.6	0.1	0.7	0.1	270.7	141.7	46.8	26.1	23.9	n/a
2021-02-14	21.1	8.9	86	27	29	0	101.3	100.9	0	1.8	0.2	295.2	121.3	69.1	33.8	14.9	n/a
2021-02-15	17.2	9.4	93	59	19.3	0	101.6	101.3	0	0.8	0.1	237.2	164.8	36.3	18.3	18.1	n/a
2021-02-16	21.1	11.7	100	36	19.3	0	101.3	100.9	0.1	1.6	0	442.9	168.5	53.1	21.2	18	n/a
2021-02-17	19.4	8.3	90	37	12.9	0	101.6	101.3	0	1.4	0.1	319.4	173.8	55.6	24	20.9	n/a
2021-02-18	21.7	10.6	54	26	29	0	102.3	101.6	0	1.9	0.6	162.8	82.9	62	34.5	19.6	n/a
2021-02-19	22.2	6.7	61	22	12.9	0	102.3	101.6	0	2.1	0.4	138.9	107.2	56.4	26.6	20	n/a
2021-02-20	21.7	7.8	68	13	38.6	0	101.9	101.3	0	2.3	0.3	173.3	111.7	79.6	46.5	22	n/a
2021-02-21	24.4	7.2	56	11	22.5	0	102.3	101.9	0	2.7	0.4	98.9	70.8	63.4	24.6	24	n/a
2021-02-22	28.9	8.9	44	9	25.7	0	101.9	101.3	0	3.6	0.6	0.4	44.3	65.1	21.4	23	n/a
2021-02-23	26.7	9.4	72	17	14.5	0	101.3	101.3	0	2.9	0.3	-0.9	34.6	61.5	31	20.4	n/a
2021-02-24	22.2	9.4	84	29	12.9	0	101.6	101.3	0	1.9	0.2	9.9	21.6	54.1	22.4	21.5	n/a
2021-02-25	23.9	8.9	93	7	22.5	0	101.6	101.3	0	2.8	0.1	28.5	16.3	85.1	30.2	20.7	n/a
2021-02-26	22.8	7.2	72	14	14.5	0	101.6	100.9	0	2.4	0.3	5.5	23.4	63.6	24.1	16.7	n/a
2021-02-27	20.6	9.4	77	40	20.9	0	101.3	100.9	0	1.5	0.3	16.6	10.9	46.8	20.3	20	n/a
2021-02-28	23.9	8.9	74	7	33.8	0	101.9	101.3	0	2.8	0.3	15.5	11.3	70.7	26	21.2	n/a
2021-03-01	25	9.4	35	8	24.1	0	101.9	101.3	0	2.9	0.8	7.6	14.8	57.7	20.4	21.8	n/a
2021-03-02	24.4	7.8	68	9	16.1	0	101.3	100.6	0	2.8	0.3	11.4	14.2	64.2	22	4.7	n/a
2021-03-03	13.9	7.8	80	55	20.9	0	101.6	100.6	0	0.7	0.2	20.1	6.5	44	22.1	8.5	n/a
2021-03-04	19.4	7.2	80	43	12.9	0	102.3	101.6	0.8	1.3	0.2	32.7	2.4	50.9	32.7	0	n/a
2021-03-05	26.7	7.8	80	20	12.9	0	101.9	101.3	0	2.8	0.2	0	0	63.1	22	22.8	1.5
2021-03-06	18.9	9.4	83	50	14.5	0	101.6	101.3	0	1.1	0.2	132	30.8	40	16.8	15.4	1.1
2021-03-07	17.8	11.1	80	52	16.1	0	101.6	101.3	0	1	0.3	65.7	26.4	30.4	14.2	12.4	0.7
2021-03-08	19.4	11.7	74	40	16.1	0	101.9	101.6	0	1.4	0.4	31.7	23.6	38.3	19.1	16	0.8
2021-03-09	18.3	8.3	77	34	27.4	0	101.9	101.6	0	1.4	0.3	102.3	39.1	42.6	21.2	14.8	0.9
2021-03-10	16.1	8.9	83	46	20.9	0	101.6	101.3	0	1	0.2	194.7	96.1	42.7	18.7	14.7	0.7
2021-03-11	14.4	7.8	83	46	16.1	0	101.6	101.3	1.3	0.9	0.2	226	94.4	42.1	17.4	14.4	0.9
2021-03-12	16.7	6.1	76	37	20.9	0	101.9	101.6	0	1.2	0.2	152.6	89.1	42.4	27.6	12.9	0.8
2021-03-13	17.2	8.3	75	8	19.3	0	102.3	101.9	0	1.8	0.3	144.3	94.5	40.6	25.5	13.5	0.8
2021-03-14	16.7	12.2	67	51	14.5	0	102.3	101.6	0	0.9	0.5	165.6	100.8	24.7	24.2	12.7	0.5
2021-03-15	15	9.4	83	42	37	0	101.6	100.9	0	1	0.2	234.2	100.4	47.9	32.4	11.5	0.6
2021-03-16	16.1	5	67	36	14.5	0	101.6	100.9	0.3	1.2	0.3	179.4	85.5	45.9	16.6	12.8	0.9
2021-03-17	20	6.7	72	36	19.3	0	101.6	101.3	0	1.5	0.3	225.8	98.2	51	24.2	14.3	0.9
2021-03-18	21.1	9.4	77	44	16.1	0	101.6	101.6	0	1.4	0.3	271.1	96.8	45.9	23.9	14.7	0.9
2021-03-19	22.8	9.4	78	39	14.5	0	101.9	101.6	0	1.7	0.3	248.2	103.6	52.8	31.5	18	1
2021-03-20	20	12.8	87	42	20.9	0	101.9	101.6	0	1.4	0.2	285	113.6	43.2	20.9	16.3	0.8
2021-03-21	20.6	9.4	77	25	16.1	0	101.6	101.3	0	1.8	0.3	263	98.3	50.5	20.5	15.2	1
2021-03-22	20	8.9	74	35	16.1	0	101.6	101.3	0	1.5	0.3	230.7	110.4	50	17.3	16.4	1
2021-03-23	21.1	10.6	77	27	29	0	101.3	100.6	0	1.8	0.3	247.9	109.3	52.5	22	16.5	1
2021-03-24	23.3	9.4	77	14	19.3	0	101.3	100.9	0	2.5	0.3	198.3	86.9	59.1	20.1	20.7	1.1
2021-03-25	17.2	11.7	72	48	20.9	0	100.9	100.6	0	1	0.4	173.1	98.7	32	8.2	12.6	0.6
2021-03-26	19.4	10	71	37	16.1	0	101.6	100.9	0	1.4	0.4	194.4	102.8	44.1	20.5	15.2	0.9
2021-03-27	27.8	8.3	77	13	19.3	0	101.9	101.6	0	3.2	0.3	212.1	92.1	61.8	27.4	19.1	1.2
2021-03-28	32.8	10	64	8	22.5	0	101.9	101.3	0	4.6	0.4	121.4	63.4	64.6	32.1	23.8	1.2
2021-03-29	25	11.1	81	30	19.3	0	101.3	100.6	0	2.2	0.3	36.5	33.1	57.1	23.7	20.5	1.3
2021-03-30	24.4	13.3	80	41	16.1	0	101.3	100.9	0	1.8	0.3	112	39.8	57.4	23.3	16.7	1
2021-03-31	32.8	10	83	5	32.2	0	101.6	101.3	0	4.7	0.2	156	44.2	80.7	34.3	24	n/a
2021-04-01	33.3	15	39	5	14.5	0	101.3	100.6	0	4.9	1	4.5	24.4	65.3	31.5	24.6	n/a
2021-04-02	23.9	12.8	78	42	14.5	0	101.6	100.9	0	1.7	0.3	30.8	19.6	47.2	30.4	17.9	n/a
2021-04-03	25	13.9	83	41	19.3	0	101.6	101.6	0	1.9	0.3	112.5	31.3	43.6	25	16.3	n/a
2021-04-04	25.6	11.1	75	31	14.5	0	101.6	101.3	0	2.3	0.3	87	29.9	51	30.6	19.9	n/a
2021-04-05	22.2	13.3	81	45	19.3	0	101.3	100.9	0	1.5	0.3	122.2	43.1	40.7	28.3	17.2	n/a
2021-04-06	22.8	12.8	77	46	12.9	0	101.6	100.9	0	1.5	0.3	137.5	73.3	40	25	15	n/a
2021-04-07	25.6	12.8	77	37	12.9	0	101.6	101.3	0	2.1	0.3	159.2	105	51.3	31.9	18.7	n/a
2021-04-08	23.3	13.9	78	0	16.1	0	101.3	100.9	0	2.9	0.3	152.7	95.4	43.9	23.3	17.3	n/a
2021-04-09	25	12.2	78	0	14.5	0	101.3	100.9	0	3.2	0.3	141.3	107.1	42.9	21.8	16.3	n/a
2021-04-10	23.9	12.8	90	46	16.1	0	101.3	100.6	0	1.6	0.1	n/a	n/a	n/a	n/a	n/a	n/a
2021-04-11	23.9	15	87	48	14.5	0	100.6	100.2	0	1.5	0.2	n/a	n/a	n/a	n/a	n/a	n/a
2021-04-12	20.6	15.6	78	57	14.5	0	100.9	100.6	0	1	0.4	n/a	n/a	n/a	n/a	n/a	n/a
2021-04-13	18.9	13.9	94	59	19.3	0	100.9	100.9	0	0.9	0.1	n/a	n/a	n/a	n/a	n/a	n/a
2021-04-14	18.9	12.8	83	48	19.3	0	101.3	100.9	0	1.1	0.3	n/a	n/a	n/a	n/a	n/a	n/a
2021-04-15	20.6	9.4	81	49	20.9	0	101.3	101.3	0	1.2	0.2	129.3	12.9	25.3	5.4	12.9	n/a
2021-04-16	21.7	11.1	89	51	20.9	0	101.3	100.9	0	1.3	0.1	143.4	11.9	24.9	4.2	12.6	n/a
2021-04-17	23.3	13.9	88	48	16.1	0	101.3	100.9	0	1.5	0.2	140.9	30.4	21.8	5.1	13.6	n/a
2021-04-18	32.2	11.7	93	28	27.4	0	101.3	100.9	0	3.5	0.1	190.8	38.5	61.1	26.8	14.7	n/a
2021-04-19	30	12.8	87	29	14.5	0	101.3	100.9	0	3	0.2	136.4	44	33	4.9	12.2	n/a
2021-04-20	21.7	15	93	55	19.3	4.8	101.3	100.9	0	1.2	0.1	247.3	50.2	23	4.7	11.6	n/a
2021-04-21	20.6	15	78	49	20.9	4.8	100.9	100.9	0	1.2	0.4	252.8	77.1	28.9	8	8.9	n/a
2021-04-22	18.9	15.6	78	60	11.3	0	101.3	100.9	0	0.9	0.4	287.1	n/a	9.7	5	9	n/a
2021-04-23	20	15	87	56	14.5	0	101.3	101.3	0	1	0.2	295.7	n/a	16.9	7.4	9.2	n/a
2021-04-24	20.6	13.9	84	57	16.1	0	101.3	100.9	0	1	0.3	312.4	n/a	17.4	7.4	10.5	n/a
2021-04-25	20.6	13.9	84	45	22.5	0	101.3	100.6	0	1.3	0.3	316.9	n/a	21	8.4	11.3	n/a
2021-04-26	20	13.3	81	45	22.5	0	100.9	100.6	0	1.3	0.3	311	n/a	21.7	8.7	10.3	n/a
2021-04-27	20.6	12.8	81	43	16.1	0	101.3	100.9	0	1.4	0.3	286.7	n/a	21.2	8.8	13	n/a
2021-04-28	29.4	10.6	86	28	16.1	0	101.6	101.3	0	3	0.2	306.1	n/a	37.9	17.1	13	n/a
2021-04-29	34.4	13.9	81	31	16.1	0	101.6	101.3	0	3.8	0.3	224.9	n/a	35.5	20.1	11.1	n/a
2021-04-30	32.2	15	78	30	19.3	0	101.6	101.3	0	3.4	0.4	72.4	n/a	46.2	9.4	36.1	n/a
2021-05-01	23.9	15.6	93	51	16.1	0	101.3	100.9	0	1.5	0.1	622.3	n/a	27.9	4.1	7.7	n/a
2021-05-02	21.1	15.6	86	57	20.9	0	100.9	100.6	0	1.1	0.2	546	n/a	19.2	4.9	5.9	n/a
2021-05-03	26.7	16.1	84	45	19.3	0	100.9	100.6	0	1.9	0.3	381.1	180.7	27.8	9.1	9.3	n/a
2021-05-04	26.7	16.7	93	48	12.9	0	100.9	100.9	0	1.8	0.1	623.9	241.2	26.3	5.6	7.3	n/a
2021-05-05	27.8	16.7	90	41	16.1	0	101.3	100.9	0	2.2	0.2	309.1	124	36.5	6.3	9.2	n/a
2021-05-06	23.9	16.7	84	55	19.3	0	101.3	101.3	0	1.3	0.3	129.9	24	25.1	7.2	7.6	n/a
2021-05-07	23.3	16.7	81	53	14.5	0	101.3	100.9	0	1.3	0.4	195.1	76.2	37.1	21.9	7.3	n/a
2021-05-08	23.3	16.7	84	52	16.1	0	101.3	100.9	0	1.4	0.3	308.2	139.6	23.3	11.3	9.2	n/a
2021-05-09	22.2	15.6	86	57	16.1	0	101.3	100.6	0	1.2	0.2	351.9	93.2	22.9	12.4	8.9	n/a
2021-05-10	21.7	16.1	81	59	14.5	0	100.9	100.9	0	1.1	0.3	543.9	n/a	19.4	9.6	9.3	n/a
2021-05-11	24.4	15.6	83	55	19.3	0	101.3	100.9	0	1.4	0.3	325	n/a	26.5	8.7	10.9	n/a
2021-05-12	25	17.2	82	56	14.5	0	101.6	101.3	0	1.4	0.4	297.4	n/a	27.2	5.9	11.9	n/a
2021-05-13	23.3	16.1	87	59	11.3	0	101.3	101.3	0	1.2	0.2	295.9	n/a	21	5.7	10.8	n/a
2021-05-14	23.9	16.7	84	51	19.3	0	101.3	100.9	0	1.5	0.3	276.8	n/a	30.4	9.7	11.7	n/a
2021-05-15	22.8	16.1	78	51	19.3	0	101.3	100.9	0	1.4	0.4	286.9	n/a	23.9	5.5	11.9	n/a
2021-05-16	18.9	13.9	100	65	16.1	0	101.3	101.3	0	0.8	0	296.9	n/a	22.9	5.8	8.6	n/a
2021-05-17	20	15.6	96	63	14.5	0	101.3	101.3	0.2	0.9	0.1	285.8	n/a	22.4	11	8	n/a
2021-05-18	24.4	16.1	86	54	19.3	0	101.3	100.9	0	1.4	0.3	381.5	192.6	24.2	4.3	11.4	n/a
2021-05-19	23.3	16.1	90	57	16.1	0	100.9	100.6	0	1.2	0.2	374.8	183.6	33.5	10.7	13.2	n/a
2021-05-20	22.8	16.1	81	53	19.3	0	100.9	100.6	0	1.3	0.3	380.6	198.4	32.4	9.3	13.9	n/a
2021-05-21	23.9	13.9	81	31	25.7	0	101.3	100.9	0	2	0.3	376.5	175.6	249.9	227.1	13.2	n/a
2021-05-22	20.6	12.2	83	45	22.5	0	101.6	101.3	0	1.3	0.2	380.1	127.3	25.9	10.2	n/a	n/a
2021-05-23	25	11.7	83	34	16.1	0	101.6	101.3	0	2.1	0.2	462.2	n/a	34.2	9.2	n/a	n/a
2021-05-24	33.9	13.3	77	33	16.1	0	101.3	100.9	0	3.5	0.4	457.2	n/a	41.5	9.3	n/a	n/a
2021-05-25	28.9	15.6	93	37	19.3	0	101.3	100.9	0	2.5	0.1	451.8	163.9	37	9	n/a	n/a
2021-05-26	25	16.7	93	56	20.9	0	101.6	100.9	0	1.4	0.1	333.4	125.2	n/a	n/a	n/a	n/a
2021-05-27	23.9	16.1	84	50	16.1	0	101.6	101.3	0	1.5	0.3	313.7	119.6	12.5	0	n/a	n/a
2021-05-28	23.9	16.1	87	53	14.5	0	101.3	100.9	0	1.4	0.2	302.5	86.1	13.3	2.4	n/a	n/a
2021-05-29	22.2	16.1	87	59	14.5	0	100.9	100.9	0	1.1	0.2	291.9	74.9	8.1	1.5	n/a	n/a
2021-05-30	22.8	16.7	84	61	16.1	0	100.9	100.6	0	1.1	0.3	244.9	73.7	7.6	3.4	n/a	n/a
2021-05-31	25	17.2	87	56	16.1	0	101.3	100.9	0	1.4	0.3	213.1	68.9	7.3	1.7	n/a	n/a
2021-06-01	25.6	17.2	90	60	19.3	0	101.3	100.9	0	1.3	0.2	168.9	116.8	9.5	1.3	n/a	n/a
2021-06-02	25	16.7	90	60	16.1	0	100.9	100.6	0	1.3	0.2	216.4	103.3	11.9	4.3	n/a	n/a
2021-06-03	25	16.7	93	58	16.1	0	101.3	100.6	0	1.3	0.1	185.4	106.1	16.9	0.7	n/a	n/a
2021-06-04	23.9	16.1	90	60	14.5	0	101.3	100.9	0	1.2	0.2	110.2	8.5	37.9	12.2	37.9	n/a
2021-06-05	25	15.6	90	54	16.1	0	101.3	100.9	0	1.5	0.2	104	13.9	33.7	4.2	35.9	n/a
2021-06-06	22.8	17.2	87	57	20.9	0	100.9	100.9	0	1.2	0.3	156.9	31.6	30.9	2	33.8	n/a
2021-06-07	20.6	16.7	86	54	19.3	0	101.3	100.9	0	1.1	0.3	219.2	51.4	20.3	6.6	29.7	n/a
2021-06-08	24.4	16.1	70	40	19.3	0	101.3	100.9	0	1.8	0.5	244.5	58.6	67.9	78.1	34.4	n/a
2021-06-09	26.1	15	75	31	19.3	0	101.6	101.3	0	2.3	0.4	268.1	72.1	33.8	4.3	33.7	n/a
2021-06-10	26.1	14.4	70	23	14.5	0	101.6	101.3	0	2.6	0.5	258.2	88	192.1	177.5	37.2	n/a
2021-06-11	28.3	15	73	27	20.9	0	101.3	100.9	0	2.8	0.5	261.5	102.3	27.5	10.6	39.3	n/a
2021-06-12	29.4	15	78	29	20.9	0	100.9	100.6	0	2.9	0.4	255.7	89.2	34.2	10.7	38.1	n/a
2021-06-13	30	16.7	84	32	20.9	0	100.9	100.6	0	2.9	0.3	260	71.4	33.6	14.7	34.9	n/a
2021-06-14	33.3	16.7	75	27	16.1	0	100.9	100.6	0	3.7	0.5	198.2	56.9	45.5	15.7	35.2	n/a
2021-06-15	33.3	18.9	76	25	14.5	0	100.9	100.2	0	3.8	0.5	144.9	27.3	34.4	9.3	32.9	n/a
2021-06-16	28.9	19.4	76	40	14.5	0	100.9	100.6	0	2.4	0.5	130.2	30.4	60.6	54.8	34.7	n/a
2021-06-17	26.1	17.8	84	52	11.3	0	100.6	100.6	0	1.6	0.3	146	20.4	35	8.7	32.7	n/a
2021-06-18	25.6	18.3	81	56	16.1	0	100.6	100.2	0	1.4	0.4	148.1	23.5	26.5	15	31.8	n/a
2021-06-19	25.6	18.9	76	56	19.3	0	100.6	100.2	0	1.4	0.5	166.8	48	27.6	14.1	32.3	n/a
2021-06-20	23.9	17.2	80	55	20.9	0	100.9	100.6	0	1.3	0.4	159.6	69.8	28	15.1	32.3	n/a
2021-06-21	27.2	17.2	81	0	12.9	0	101.3	100.9	0	3.6	0.4	144.2	59.3	38.6	22	36.8	n/a
2021-06-22	27.2	16.7	81	0	16.1	0	101.3	100.9	0	3.6	0.4	133.6	60.2	53.8	43.3	33.9	n/a
2021-06-23	27.8	17.8	80	42	19.3	0	101.3	100.9	0	2.2	0.4	184.3	71.4	29.4	15.1	31.9	n/a
2021-06-24	26.7	16.1	78	42	16.1	0	101.3	100.9	0	2	0.4	168	63.3	42.3	19	32.9	n/a
2021-06-25	27.8	16.1	84	42	16.1	0	101.3	100.6	0	2.2	0.3	137.4	81.9	89.8	46.5	36.2	n/a
2021-06-26	27.8	17.2	87	49	16.1	0	100.9	100.2	0	1.9	0.3	177.1	86.8	16.5	0.3	32.9	n/a
2021-06-27	27.2	17.8	90	52	16.1	0	100.2	100.2	0	1.7	0.2	154.4	70.5	19.6	6.7	36	n/a
2021-06-28	27.2	18.9	88	54	16.1	0	100.6	100.2	0	1.7	0.3	106.1	54.5	22.2	11	37	n/a
2021-06-29	24.4	18.9	84	64	14.5	0	100.9	100.6	0	1.1	0.3	87.3	59.5	19.6	4.6	31.1	n/a
2021-06-30	25.6	18.9	84	60	12.9	0	100.9	100.9	0	1.3	0.3	128.2	57	16.4	4.7	31.6	n/a
2021-07-01	31.7	18.9	84	40	14.5	0	100.9	100.6	0	2.8	0.3	96.9	46.7	21.4	5.3	30.7	n/a
2021-07-02	28.3	18.9	90	49	14.5	0	100.9	100.9	0	2	0.2	39.5	20.3	19	7.6	33.7	n/a
2021-07-03	29.4	17.8	94	47	19.3	0	101.3	100.9	0	2.2	0.1	128.9	24.1	21.2	5.5	31.4	n/a
2021-07-04	27.2	18.3	84	48	14.5	0	101.3	100.9	0	1.9	0.3	21.9	16.2	24.4	6.6	31.1	n/a
2021-07-05	26.1	17.2	88	50	14.5	0	101.3	100.9	0	1.7	0.2	9.9	14.6	30.2	5.1	30.1	n/a
2021-07-06	27.8	17.2	87	45	16.1	0	101.3	100.6	0	2.1	0.3	13.3	12.6	19.5	5.4	31.6	n/a
2021-07-07	26.7	18.9	87	52	14.5	0	100.9	100.6	0	1.7	0.3	23.7	8.9	23.4	19.6	n/a	n/a

## Sheet: Hourly July 2020
Table S2: Hourly data for stem pressure, sap flow, and stem diameter fluctuations of Bambusa oldhamii in July 2020. Parts of these data are shown in Figure 1. These data were used to calculate cross-correlations between the three variables shown in Figure S1 A and C, and autocorrelations in Figure S1 E.
Date and Time	Stem Pressure (kPa)		Sap Flow (cm/hr)		Stem Diameter Fluctuations (µm)
Month/Day/Year Time	Mean	SD	Mean	SD
2020-07-10 00:07:07	31.1	22.1	0.1	2.2	55.8
2020-07-10 00:17:07	34.1	24.3	-0.2	1.8	55.8
2020-07-10 00:27:07	37.5	26.6	0.4	2.2	55.8
2020-07-10 00:37:07	43.1	29.1	-0.2	2.4	55.8
2020-07-10 00:47:07	47.2	31.9	0.5	2	55.8
2020-07-10 00:57:07	48.9	34.6	0.1	2.5	55.8
2020-07-10 01:07:07	54.2	37.2	0.7	2.6	57.4
2020-07-10 01:17:07	59.8	39.7	0.8	2.3	57.4
2020-07-10 01:27:07	64.3	42	0.2	2.6	57.4
2020-07-10 01:37:07	67.9	43.8	0.5	2.7	57.4
2020-07-10 01:47:07	71.6	45.3	0.4	2.4	57.4
2020-07-10 01:57:07	75	46.7	0.7	2.6	57.4
2020-07-10 02:07:07	78.5	48.1	0.8	3.3	57.4
2020-07-10 02:17:07	81.6	49.4	1.1	2.3	57.4
2020-07-10 02:27:07	84.4	50.5	1.2	2.8	57.4
2020-07-10 02:37:07	87.1	51.6	0.6	2.8	57.4
2020-07-10 02:47:07	89.3	52.5	0.2	3.1	57.4
2020-07-10 02:57:07	91.2	53.3	1	3	57.4
2020-07-10 03:07:07	93.2	54.1	0.8	2.8	57.4
2020-07-10 03:17:07	94.9	54.7	1.2	2.3	57.4
2020-07-10 03:27:07	96.7	55.5	1	2.7	57.4
2020-07-10 03:37:07	98.2	56	0.8	2.8	57.4
2020-07-10 03:47:07	100	56.7	1.3	2.7	57.4
2020-07-10 03:57:07	101.2	57.2	1.4	1.7	57.4
2020-07-10 04:07:07	102.5	57.8	1.2	2.6	57.7
2020-07-10 04:17:07	104	58.7	1.3	3.1	57.4
2020-07-10 04:27:07	105.7	59.3	0.9	3	57.7
2020-07-10 04:37:07	107.3	60.2	1.7	2.5	57.7
2020-07-10 04:47:07	108.4	60.6	1.4	2.9	57.7
2020-07-10 04:57:07	109.3	60.9	0.7	2.7	57.7
2020-07-10 05:07:07	110.1	61.2	0.9	2.9	57.7
2020-07-10 05:17:07	110.8	61.4	1	2.5	57.7
2020-07-10 05:27:07	111.5	61.7	1.2	2.6	57.7
2020-07-10 05:37:07	112.1	62	1.1	2.8	57.4
2020-07-10 05:47:07	112.2	62.2	1.4	1.8	58.6
2020-07-10 05:57:07	112.5	62	1.9	2.2	58.6
2020-07-10 06:07:07	112	61.7	1.4	2.1	58.6
2020-07-10 06:17:07	111.3	61.4	1.5	1.4	58.6
2020-07-10 06:27:07	108.7	60	1.4	1.8	58.6
2020-07-10 06:37:07	104.3	57.9	2	2.9	58.3
2020-07-10 06:47:07	95.2	53.5	2.7	3.1	58.3
2020-07-10 06:57:07	84	48.4	4	2.6	58
2020-07-10 07:07:07	73.1	43.8	4.4	3.3	57.7
2020-07-10 07:17:07	63.1	40	5.9	2.5	57.4
2020-07-10 07:27:07	54.4	37	6.5	2.8	57.1
2020-07-10 07:37:07	44.6	33.7	10.1	2.7	55.5
2020-07-10 07:47:07	28.9	29.6	17.1	1.1	53.1
2020-07-10 07:57:07	16.6	27	17.3	1.6	50.1
2020-07-10 08:07:07	6.9	25.9	15	4.8	47
2020-07-10 08:17:07	2.1	26.1	17	4.9	47
2020-07-10 08:27:07	-1.7	27.2	19.4	2.8	43.6
2020-07-10 08:37:07	-9	27.6	21.9	2.6	41.8
2020-07-10 08:47:07	-14.9	27.5	20.7	3.7	38.1
2020-07-10 08:57:07	-19.4	26.2	24.9	5.3	35.4
2020-07-10 09:07:07	-21.6	19.2	24.7	4.3	31.7
2020-07-10 09:17:07	-23.2	14.6	22.5	1.9	32.7
2020-07-10 09:27:07	-23.2	15.1	21.2	0.8	33
2020-07-10 09:37:07	-24.4	16.7	20.9	5	32.7
2020-07-10 09:47:07	-22.4	17.9	18.5	4.8	33
2020-07-10 09:57:07	-19.4	19.9	18.1	4.1	33
2020-07-10 10:07:07	-16.7	21.3	21.1	4.9	33
2020-07-10 10:17:07	-17.1	25	20.9	7.8	30.8
2020-07-10 10:27:07	-16.4	26.1	21.9	7.6	31.1
2020-07-10 10:37:07	-14.4	26.3	20.9	7.5	31.1
2020-07-10 10:47:07	-12.6	25.7	20.6	7.4	28.1
2020-07-10 10:57:07	-11.4	25.1	21.3	6.7	28.4
2020-07-10 11:07:07	-9.8	23.3	22.8	7.3	28.1
2020-07-10 11:17:07	-7.4	20.2	22.5	6.7	26.9
2020-07-10 11:27:07	-5.3	18	22.8	6.7	24.1
2020-07-10 11:37:07	-4	17.1	23.3	5.7	23.8
2020-07-10 11:47:07	-2.4	18.9	23.6	4.7	24.7
2020-07-10 11:57:07	-2.1	18.1	23.7	5.1	6.1
2020-07-10 12:07:07	-1.7	17.7	23.9	3.9	6.7
2020-07-10 12:17:07	-1.6	17.7	24	4.8	6.7
2020-07-10 12:27:07	-1.4	17.7	24.5	5.4	6.7
2020-07-10 12:37:07	-1.2	17.7	24.1	4.5	6.7
2020-07-10 12:47:07	-1.1	17.7	22.8	4.2	6.7
2020-07-10 12:57:07	-0.8	17.8	22.7	3.2	6.7
2020-07-10 13:07:07	-1	17.7	23.2	3.7	6.7
2020-07-10 13:17:07	-0.8	17.7	23.7	2.7	6.7
2020-07-10 13:27:07	-0.7	17.8	22.6	3.2	6.7
2020-07-10 13:37:07	-0.5	17.9	22.9	2	6.4
2020-07-10 13:47:07	-0.3	17.7	23	1.7	6.4
2020-07-10 13:57:07	-0.3	17.7	23	3.3	6.4
2020-07-10 14:07:07	-0.3	17.7	22.9	3.1	6.4
2020-07-10 14:17:07	-0.3	17.6	21.2	1.9	6.4
2020-07-10 14:27:07	-0.3	17.6	21.9	1.9	6.7
2020-07-10 14:37:07	0.1	17.6	21.4	1.6	6.7
2020-07-10 14:47:07	0	17.4	22	1.8	6.7
2020-07-10 14:57:07	-0.1	17.4	21.9	1.8	6.7
2020-07-10 15:07:07	-0.2	17.4	22.4	2.5	6.7
2020-07-10 15:17:07	-0.1	17.5	21.2	0.6	7.6
2020-07-10 15:27:07	0	17.5	22.1	1.7	7.6
2020-07-10 15:37:07	0	17.5	21.4	1	7.9
2020-07-10 15:47:07	0.2	17.5	21.4	0.4	7.6
2020-07-10 15:57:07	0.3	17.5	20.1	0.5	7.9
2020-07-10 16:07:07	0.7	17.7	20.9	1.4	7.9
2020-07-10 16:17:07	1.1	17.8	20.4	1.4	7.9
2020-07-10 16:27:07	1.3	17.7	19.5	0.9	8.9
2020-07-10 16:37:07	1.9	17.8	19.3	0.1	8.9
2020-07-10 16:47:07	2.4	17.7	18.7	0.7	8.9
2020-07-10 16:57:07	3.3	17.8	17.9	0.1	8.9
2020-07-10 17:07:07	4	18.2	18.2	0.9	9.2
2020-07-10 17:17:07	5	18.4	17.6	0.2	10.1
2020-07-10 17:27:07	5.9	18.6	17.3	0.3	10.1
2020-07-10 17:37:07	7.2	19	16.4	0.2	10.1
2020-07-10 17:47:07	8.5	19.6	16.6	0.2	11.3
2020-07-10 17:57:07	9.9	20.2	16.8	0.3	11.3
2020-07-10 18:07:07	11.5	20.6	16.3	0.4	11.6
2020-07-10 18:17:07	13.3	21.3	16.5	1.2	11.6
2020-07-10 18:27:07	15.3	22.4	15.3	0	11.3
2020-07-10 18:37:07	17.2	23.1	14.1	0.8	11.3
2020-07-10 18:47:07	19.8	24.5	11.5	0.7	11.6
2020-07-10 18:57:07	23	26.3	8	0.5	13.4
2020-07-10 19:07:07	26.6	28.6	7.6	0.5	13.1
2020-07-10 19:17:07	30.5	31.1	7.9	0.5	14.7
2020-07-10 19:27:07	35	34	5.8	1.3	15
2020-07-10 19:37:07	39.5	37.7	5.8	1.3	16.5
2020-07-10 19:47:07	45.1	41.7	4.7	0.8	17.4
2020-07-10 19:57:07	52.2	46.6	3.2	0.4	18.9
2020-07-10 20:07:07	60	51.9	2	0.7	20.4
2020-07-10 20:17:07	68.4	57.4	1.2	1	20.4
2020-07-10 20:27:07	77.1	62.3	0.9	1.2	21.4
2020-07-10 20:37:07	85.7	66.9	1.4	1.6	22.6
2020-07-10 20:47:07	94.4	70.8	0.8	1.9	22.6
2020-07-10 20:57:07	102.8	74.4	0.7	1.4	23.2
2020-07-10 21:07:07	110.2	76.8	1	1.1	23.8
2020-07-10 21:17:07	117.5	79	1.4	1	24.4
2020-07-10 21:27:07	125	81.4	1.2	0.7	25.6
2020-07-10 21:37:07	133	83.5	0.7	1.4	26.9
2020-07-10 21:47:07	140.5	85.4	0.4	1.8	27.5
2020-07-10 21:57:07	147.4	86.7	0.5	1.5	27.5
2020-07-10 22:07:07	153.2	87.9	0.5	0.7	27.8
2020-07-10 22:17:07	157.1	88.5	0.6	2.1	28.1
2020-07-10 22:27:07	161.2	89.2	0.3	1.5	28.4
2020-07-10 22:37:07	164.9	89.8	0.7	2.1	28.4
2020-07-10 22:47:07	168	89.8	0.6	1.1	28.7
2020-07-10 22:57:07	171.1	90	0.4	0.9	28.7
2020-07-10 23:07:07	173	90	0.4	1.1	29
2020-07-10 23:17:07	173.6	89.3	0.6	1.5	29
2020-07-10 23:27:07	174.4	89	0.7	1.3	29.6
2020-07-10 23:37:07	175.8	88.8	0.7	0.9	29.9
2020-07-10 23:47:07	177.9	89	0.5	1.5	30.2
2020-07-10 23:57:07	178.8	88.7	0.6	1.5	30.2
2020-07-11 00:07:07	180.5	88.8	0.8	1.3	30.8
2020-07-11 00:17:07	181.9	88.6	0.6	1.3	31.7
2020-07-11 00:27:07	183.4	88.5	0	1.3	31.4
2020-07-11 00:37:07	184.9	88.7	0.4	1	31.4
2020-07-11 00:47:07	185.9	88.5	0.4	0.8	31.7
2020-07-11 00:57:07	187.4	88.7	-0.1	0.7	31.4
2020-07-11 01:07:07	188.4	88.8	0.4	0.9	31.4
2020-07-11 01:17:07	187.5	88	0.6	0.5	33
2020-07-11 01:27:07	187.4	87.7	0.3	0.7	33
2020-07-11 01:37:07	188.3	87.7	0.9	0.3	33
2020-07-11 01:47:07	189.4	88.4	0.7	0.8	33.6
2020-07-11 01:57:07	190.5	89	0.8	0.4	33.9
2020-07-11 02:07:07	191	89	0.3	0.8	33.9
2020-07-11 02:17:07	192.1	89.2	0.6	0.6	35.7
2020-07-11 02:27:07	192.7	89.1	1	0.5	35.7
2020-07-11 02:37:07	194.3	89.4	0.5	0.4	35.7
2020-07-11 02:47:07	195.3	89.5	0.2	1	35.7
2020-07-11 02:57:07	195.7	89.7	0.8	0.1	36
2020-07-11 03:07:07	195.9	89.7	0.7	0.5	36.6
2020-07-11 03:17:07	197.1	89.9	0.5	0.6	36.6
2020-07-11 03:27:07	197.8	90	0.6	0.7	36.6
2020-07-11 03:37:07	198.2	89.8	-0.2	0.4	36.6
2020-07-11 03:47:07	198.6	89.7	0.2	0.5	36.6
2020-07-11 03:57:07	199	89.8	0.6	0.4	37.2
2020-07-11 04:07:07	199.7	90	0.5	0.8	37.8
2020-07-11 04:17:07	200.5	90.2	0.8	0.1	37.5
2020-07-11 04:27:07	201.6	90.6	0.6	0.8	37.8
2020-07-11 04:37:07	201.4	90.7	-0.1	0.1	38.8
2020-07-11 04:47:07	202.4	91.5	0.7	0.1	38.5
2020-07-11 04:57:07	202.1	91.5	0.6	0.3	38.8
2020-07-11 05:07:07	201.5	91.1	1.1	0	38.8
2020-07-11 05:17:07	200.8	91	0.6	0.1	39.1
2020-07-11 05:27:07	202.2	91.6	0.8	0.1	39.1
2020-07-11 05:37:07	203	91.9	0.1	0.1	38.8
2020-07-11 05:47:07	202.9	91.7	0.6	0.2	39.1
2020-07-11 05:57:07	202.5	91.6	1.2	0.3	39.1
2020-07-11 06:07:07	199.8	90.4	0.4	0.1	39.1
2020-07-11 06:17:07	195.9	88.7	1.1	0.3	39.1
2020-07-11 06:27:07	182.2	83.4	1.4	0.4	39.1
2020-07-11 06:37:07	153.3	72	3.6	0.2	38.5
2020-07-11 06:47:07	122.3	62	6.4	1	38.1
2020-07-11 06:57:07	105.6	58.6	7.7	0.6	38.1
2020-07-11 07:07:07	109.5	63.3	6.9	0.8	38.1
2020-07-11 07:17:07	113.1	65.5	5.9	0.5	38.1
2020-07-11 07:27:07	105.9	61.9	6.3	0.7	37.5
2020-07-11 07:37:07	82.1	53.1	10.1	0.1	34.5
2020-07-11 07:47:07	43.7	42.7	16.7	0.7	32
2020-07-11 07:57:07	4.8	42.9	19.8	1.5	28.7
2020-07-11 08:07:07	-7.9	39.5	16.1	6.7	26.9
2020-07-11 08:17:07	-12.5	42.4	19.1	6.8	25
2020-07-11 08:27:07	-18.3	39.8	20.1	5.6	21.7
2020-07-11 08:37:07	-27.6	36.8	22.1	4.9	22
2020-07-11 08:47:07	-35.2	35.3	24.8	7	19.5
2020-07-11 08:57:07	-40.7	33.5	24.8	8	15.9
2020-07-11 09:07:07	-44.4	31.1	24.8	6.6	15.3
2020-07-11 09:17:07	-48.3	30.7	23.8	5.6	15.3
2020-07-11 09:27:07	-52.5	31.2	22.1	6	15.3
2020-07-11 09:37:07	-53.3	30.8	22.5	10.2	13.4
2020-07-11 09:47:07	-53.3	29.5	21.8	9.3	11.9
2020-07-11 09:57:07	-54.2	28.7	23.4	14.3	11.9
2020-07-11 10:07:07	-51.4	25.9	24.8	12.2	10.4
2020-07-11 10:17:07	-48.5	24.4	24.9	12.8	10.4
2020-07-11 10:27:07	-49.9	25.7	23.4	9.8	10.4
2020-07-11 10:37:07	-50.4	25.8	24.9	7.9	10.1
2020-07-11 10:47:07	-50.5	25.5	24.8	7.2	10.1
2020-07-11 10:57:07	-49.4	25	23.7	5.1	8.9
2020-07-11 11:07:07	-44.8	26	24.9	5.4	8.9
2020-07-11 11:17:07	-37.6	32	24.6	3.3	8.9
2020-07-11 11:27:07	-32.9	35.4	25.5	4.9	8.9
2020-07-11 11:37:07	-30.7	35.5	25.3	4.1	8.9
2020-07-11 11:47:07	-28.7	33.9	26.2	3.8	8.9
2020-07-11 11:57:07	-25	30.2	25.7	5.4	8.9
2020-07-11 12:07:07	-22.3	28.4	24.9	3.2	8.9
2020-07-11 12:17:07	-19.9	27.2	24.4	3.8	8.9
2020-07-11 12:27:07	-18.2	26.2	23.9	2.8	8.9
2020-07-11 12:37:07	-16.7	25.8	24.1	3.3	7.6
2020-07-11 12:47:07	-15.7	25.5	23.4	3	7.6
2020-07-11 12:57:07	-14.8	25	24.1	3.8	7.6
2020-07-11 13:07:07	-13.8	24.7	24	3.3	7.6
2020-07-11 13:17:07	-13.4	24.4	23.2	2.1	7.6
2020-07-11 13:27:07	-12.9	24.1	23	3.1	7.6
2020-07-11 13:37:07	-12.4	23.7	23.2	2.8	7.3
2020-07-11 13:47:07	-11.7	23.5	22.4	2.9	7
2020-07-11 13:57:07	-11.4	23.1	21.8	1.8	7
2020-07-11 14:07:07	-10.9	22.9	21	1.3	7
2020-07-11 14:17:07	-10.6	22.6	21.2	1.5	7
2020-07-11 14:27:07	-10	22.2	21.8	2.2	4.6
2020-07-11 14:37:07	-9.4	21.9	21.2	1.2	4.3
2020-07-11 14:47:07	-9.2	21.7	21.8	2.3	4.3
2020-07-11 14:57:07	-8.3	21.6	21.7	1.5	5.2
2020-07-11 15:07:07	-7.9	21.3	21	1.4	6.7
2020-07-11 15:17:07	-7.7	21.2	21.5	1.5	6.1
2020-07-11 15:27:07	-7.2	20.8	21.3	1.4	6.1
2020-07-11 15:37:07	-6.9	20.7	21	1.4	5.2
2020-07-11 15:47:07	-6.3	20.5	20.8	1.7	6.4
2020-07-11 15:57:07	-5.5	20.3	21.2	1.1	6.4
2020-07-11 16:07:07	-4.7	20.2	20.8	1.1	6.7
2020-07-11 16:17:07	-3.9	20	20.9	1.5	6.7
2020-07-11 16:27:07	-3.5	20	20.7	1.1	6.1
2020-07-11 16:37:07	-3.4	19.8	20.5	1.8	5.8
2020-07-11 16:47:07	-3.2	19.8	20.2	1.1	6.4
2020-07-11 16:57:07	-2.2	19.9	19.7	1.5	6.1
2020-07-11 17:07:07	-1.2	20.1	19.8	1.2	6.1
2020-07-11 17:17:07	0.1	20.4	18.9	0.7	6.4
2020-07-11 17:27:07	1.6	20.8	18.6	0.3	6.4
2020-07-11 17:37:07	2.9	21.3	17.9	0.3	6.7
2020-07-11 17:47:07	4.4	22	18	0.9	6.7
2020-07-11 17:57:07	6.2	22.8	17.8	0.2	6.7
2020-07-11 18:07:07	7.5	23.7	18.1	0.1	7.6
2020-07-11 18:17:07	9	24.5	18.5	0.9	7.6
2020-07-11 18:27:07	10.7	25.6	16.6	0.3	7.6
2020-07-11 18:37:07	12.9	27.1	17	0.6	7.6
2020-07-11 18:47:07	15.7	29.2	13.1	1.1	7.9
2020-07-11 18:57:07	19.6	32.1	11	0.9	8.5
2020-07-11 19:07:07	23.8	35.6	8.7	3	9.2
2020-07-11 19:17:07	28.8	39.7	10.5	0.6	9.5
2020-07-11 19:27:07	34.3	44.8	8.3	1.3	10.4
2020-07-11 19:37:07	40.6	50.7	8.2	0.8	13.1
2020-07-11 19:47:07	48.9	58.2	6.7	0.4	14
2020-07-11 19:57:07	59	67.5	6.5	2.3	14.7
2020-07-11 20:07:07	69.9	77.3	4.7	1.4	15
2020-07-11 20:17:07	80.6	86.3	4.7	2.1	15.3
2020-07-11 20:27:07	90.3	93.4	4.3	1.7	15.6
2020-07-11 20:37:07	98.6	98.5	3.4	1.3	15.6
2020-07-11 20:47:07	105.2	101.9	4.2	1.9	16.2
2020-07-11 20:57:07	110.7	104.1	3.7	1.8	16.5
2020-07-11 21:07:07	114.5	105.1	3.7	1.2	16.8
2020-07-11 21:17:07	118.9	106.2	3.3	1.1	17.7
2020-07-11 21:27:07	126	109.1	3.5	0.9	18.9
2020-07-11 21:37:07	134	112.4	3.6	1.8	19.5
2020-07-11 21:47:07	141.4	115.3	3.6	1.4	21.1
2020-07-11 21:57:07	149.8	118.4	3.2	0.9	22
2020-07-11 22:07:07	157.3	120.8	3.1	1.5	23.2
2020-07-11 22:17:07	164.3	121.7	2.5	0.7	24.4
2020-07-11 22:27:07	169.3	121.3	3.3	1.8	25.6
2020-07-11 22:37:07	173.9	120.2	2.7	0.8	26.2
2020-07-11 22:47:07	177.6	118.8	2.9	0.8	26.6
2020-07-11 22:57:07	181.2	117.3	2.8	1.2	29
2020-07-11 23:07:07	183.6	115.2	2.3	1	30.5
2020-07-11 23:17:07	186.6	113.8	2.6	1.2	30.5
2020-07-11 23:27:07	190.5	112.8	2.3	1.1	30.8
2020-07-11 23:37:07	194	111.6	2.4	0.9	30.8
2020-07-11 23:47:07	197.5	110.6	2.4	1	30.8
2020-07-11 23:57:07	202.9	111.1	2	0.9	31.7
2020-07-12 00:07:07	205.3	109.5	1.8	0.8	32.4
2020-07-12 00:17:07	207.3	108.1	2	0.9	32.7
2020-07-12 00:27:07	210.3	107.5	1.7	1.1	40.9
2020-07-12 00:37:07	212	106.1	1.9	1.5	40.6
2020-07-12 00:47:07	214	105.6	1.1	1.6	40.6
2020-07-12 00:57:07	217.1	105.5	1.2	2	40.6
2020-07-12 01:07:07	218.7	104.8	1.7	2.1	40.3
2020-07-12 01:17:07	220.4	104.2	0.6	1.7	40.6
2020-07-12 01:27:07	222.5	104	1.2	1.7	40.6
2020-07-12 01:37:07	224.8	103.5	0.8	1.7	40.6
2020-07-12 01:47:07	226.9	103.1	1.1	2.4	40.6
2020-07-12 01:57:07	228.4	102.2	0.6	1.6	40.6
2020-07-12 02:07:07	231	102.3	1.1	1.4	40.6
2020-07-12 02:17:07	232.6	101.6	0.8	1.8	40.6
2020-07-12 02:27:07	234.7	101.9	0.3	1.3	40.6
2020-07-12 02:37:07	235.2	101.1	1	2.1	40.6
2020-07-12 02:47:07	235.3	100.2	0.9	1.9	40.9
2020-07-12 02:57:07	237.1	100.6	0.8	2	40.9
2020-07-12 03:07:07	237.9	100.3	1	1.7	40.9
2020-07-12 03:17:07	237.5	99.7	1	1.9	41.5
2020-07-12 03:27:07	239.4	100.2	1.1	1.8	41.5
2020-07-12 03:37:07	241.8	100.8	0.5	1	41.5
2020-07-12 03:47:07	242	100.9	0.5	1.1	41.8
2020-07-12 03:57:07	243	101.3	0.4	1.4	42.1
2020-07-12 04:07:07	244	101.4	0.7	1.6	42.4
2020-07-12 04:17:07	244.3	101.5	0.4	1.4	42.4
2020-07-12 04:27:07	244.9	101.4	0.8	1.7	42.4
2020-07-12 04:37:07	245.7	101.6	0.5	1.4	42.7
2020-07-12 04:47:07	246	101.4	0.4	1.2	42.7
2020-07-12 04:57:07	246.9	101.7	0.4	1.6	42.7
2020-07-12 05:07:07	246.3	101	0.1	1.2	42.7
2020-07-12 05:17:07	246.9	101.1	0.4	1.7	43
2020-07-12 05:27:07	246.5	100.7	0.4	0.5	43.3
2020-07-12 05:37:07	249.3	102	0.8	2.2	43.3
2020-07-12 05:47:07	250.1	102.2	0.5	1.3	43.3
2020-07-12 05:57:07	250	101.8	0.3	0.6	43.3
2020-07-12 06:07:07	249.3	101.6	0.3	1.6	43.3
2020-07-12 06:17:07	246.2	100	0.5	1.2	43.3
2020-07-12 06:27:07	233.6	94.6	1.3	2.1	43.3
2020-07-12 06:37:07	202.5	82.1	2.3	1.7	43.3
2020-07-12 06:47:07	162.2	66.9	4.2	1.3	43
2020-07-12 06:57:07	139	60.2	6.1	1	43
2020-07-12 07:07:07	130.3	60.3	7.2	1.4	43
2020-07-12 07:17:07	131.3	63.6	7.4	1	43
2020-07-12 07:27:07	133	64.6	5.1	0.9	42.7
2020-07-12 07:37:07	96.1	48.1	10.6	1.5	41.2
2020-07-12 07:47:07	40.6	32.8	19.7	3.8	38.8
2020-07-12 07:57:07	7.4	34.1	21.4	3.8	36
2020-07-12 08:07:07	-8.4	34.7	16.7	9.6	30.5
2020-07-12 08:17:07	-23.8	37.7	20.7	11.3	25.6
2020-07-12 08:27:07	-31.4	38.7	21.4	11.4	25.3
2020-07-12 08:37:07	-45.9	45.4	22.8	9.1	22.6
2020-07-12 08:47:07	-62.4	60	29.7	12.9	18.9
2020-07-12 08:57:07	-71.9	70.3	29.6	14.3	13.7
2020-07-12 09:07:07	-52	33.5	25	9.7	13.4
2020-07-12 09:17:07	-56.1	33.8	24.4	8.7	13.4
2020-07-12 09:27:07	-59.3	34.6	23.4	11.6	13.7
2020-07-12 09:37:07	-59	34.2	25.8	18	11.6
2020-07-12 09:47:07	-59	30	25.1	19.6	9.8
2020-07-12 09:57:07	-59.2	28.4	26.1	18.4	9.5
2020-07-12 10:07:07	-57.2	24.5	26.4	22.6	9.5
2020-07-12 10:17:07	-55.7	22.4	27.2	19.9	8.9
2020-07-12 10:27:07	-55.7	23.7	25.3	16.7	7.6
2020-07-12 10:37:07	-55	23.9	26.7	16.2	7.3
2020-07-12 10:47:07	-52.3	24.5	27.6	15.3	5.2
2020-07-12 10:57:07	-47.2	28.6	28.3	15	5.2
2020-07-12 11:07:07	-46.2	29.3	28.8	15.8	5.2
2020-07-12 11:17:07	-44.7	28.9	30.8	16.3	4.9
2020-07-12 11:27:07	-41.6	27.7	31.4	15	4.6
2020-07-12 11:37:07	-37.7	27.9	30.5	14.5	4
2020-07-12 11:47:07	-34.3	29.6	31.3	14.3	4
2020-07-12 11:57:07	-32.6	30.1	30.3	12.9	4
2020-07-12 12:07:07	-31.5	30.3	30.4	14	4
2020-07-12 12:17:07	-30.4	30.4	28.6	11.2	2.1
2020-07-12 12:27:07	-29.6	30.5	30.1	12.8	2.4
2020-07-12 12:37:07	-29	30.6	30.5	12.5	3.1
2020-07-12 12:47:07	-28.2	30.8	29.4	12.2	0.6
2020-07-12 12:57:07	-27.5	30.7	29.1	12.3	1.8
2020-07-12 13:07:07	-25.7	29	29.8	12.3	1.5
2020-07-12 13:17:07	-24.3	27.6	31	13.1	1.8
2020-07-12 13:27:07	-22.8	26.1	30.6	13.8	0
2020-07-12 13:37:07	-21.5	25.1	30.4	13	2.1
2020-07-12 13:47:07	-20.6	24.4	30.4	13.2	2.1
2020-07-12 13:57:07	-19.5	23.7	29.5	12.2	2.7
2020-07-12 14:07:07	-18.6	23.2	28.3	9	2.1
2020-07-12 14:17:07	-17.9	23	29.1	11.4	3.1
2020-07-12 14:27:07	-17.2	22.6	29	11.5	3.4
2020-07-12 14:37:07	-16.6	22.3	28.3	10.9	3.4
2020-07-12 14:47:07	-15.9	22	28.8	12.5	2.4
2020-07-12 14:57:07	-15.3	21.8	25.8	8.4	2.1
2020-07-12 15:07:07	-14.8	21.6	27.6	9.5	2.1
2020-07-12 15:17:07	-14.7	21.4	27.3	8.8	2.4
2020-07-12 15:27:07	-14.2	21.2	29	10.6	3.7
2020-07-12 15:37:07	-14	21.1	26	7.9	3.7
2020-07-12 15:47:07	-13.5	20.8	26.5	8.2	4
2020-07-12 15:57:07	-13.3	20.8	25.8	8.6	3.7
2020-07-12 16:07:07	-13.2	20.7	26.3	9.2	3.4
2020-07-12 16:17:07	-12.8	20.4	24.7	7.2	3.7
2020-07-12 16:27:07	-12.6	20.5	24.8	8	5.2
2020-07-12 16:37:07	-12.2	20.2	23.9	6.5	4.3
2020-07-12 16:47:07	-11.9	20.5	23.5	6.9	6.7
2020-07-12 16:57:07	-11.3	20.3	24	7.7	4.6
2020-07-12 17:07:07	-10.7	20.4	23.8	7.5	5.2
2020-07-12 17:17:07	-10.2	20.4	22.7	6.4	5.2
2020-07-12 17:27:07	-9.5	20.4	22.5	5.9	5.2
2020-07-12 17:37:07	-9	20.5	22.2	7	5.2
2020-07-12 17:47:07	-8.3	20.5	22.1	6.7	5.8
2020-07-12 17:57:07	-7.8	20.6	22	6.6	5.8
2020-07-12 18:07:07	-7.2	20.8	23.1	6.2	5.8
2020-07-12 18:17:07	-6.5	20.9	21.9	6.7	5.8
2020-07-12 18:27:07	-6	21.1	20.1	6.2	6.1
2020-07-12 18:37:07	-5.1	21.3	20.3	4.8	6.4
2020-07-12 18:47:07	-4.1	22	15.9	3.9	11.3
2020-07-12 18:57:07	-2.2	22.9	13.3	3.1	14
2020-07-12 19:07:07	-0.4	24.7	11.1	2.7	12.5
2020-07-12 19:17:07	1.6	26.4	10.6	3.1	15.6
2020-07-12 19:27:07	4.1	29	9.8	2.2	15.6
2020-07-12 19:37:07	7	31.4	8.7	2.4	19.8
2020-07-12 19:47:07	10.6	33.8	7.3	1.8	20.4
2020-07-12 19:57:07	15.3	37.5	5.2	2.4	24.4
2020-07-12 20:07:07	21.3	42.4	3.2	1.5	25.6
2020-07-12 20:17:07	27.9	48.2	2.6	1.3	25.6
2020-07-12 20:27:07	35.7	55	2.3	1.4	25.9
2020-07-12 20:37:07	44.2	61.8	2	1.3	25.9
2020-07-12 20:47:07	53.1	69	2.1	1.1	27.8
2020-07-12 20:57:07	61.9	75.9	2.3	1.4	30.5
2020-07-12 21:07:07	70.6	83	1.5	1	31.4
2020-07-12 21:17:07	80.9	90.2	1.7	1.1	32
2020-07-12 21:27:07	92	97.8	2.2	1	34.8
2020-07-12 21:37:07	104.6	106.6	1.6	0.7	35.1
2020-07-12 21:47:07	117	114.8	2.3	0	35.7
2020-07-12 21:57:07	129.5	122	2.1	0.4	36
2020-07-12 22:07:07	140.1	127.4	2	0.3	35.7
2020-07-12 22:17:07	149.8	131.3	1.6	0.2	36
2020-07-12 22:27:07	157.3	133.2	2.2	0.5	36
2020-07-12 22:37:07	164.5	134.8	1.6	0.4	36.9
2020-07-12 22:47:07	170.9	135.6	1.6	0.3	38.1
2020-07-12 22:57:07	175.6	135.2	1.9	0.5	38.5
2020-07-12 23:07:07	181.5	135.6	1.8	0.1	38.5
2020-07-12 23:17:07	184.8	133.9	2.1	0.6	40
2020-07-12 23:27:07	190.4	134.1	1.7	0.1	40
2020-07-12 23:37:07	193.6	132.6	1.6	0.4	40
2020-07-12 23:47:07	199.1	132.6	1.6	0.2	40
2020-07-12 23:57:07	203.9	132.1	0.6	0.2	40
2020-07-13 00:07:07	208.7	131.5	1	0.4	40
2020-07-13 00:17:07	211.1	128.9	0.5	0.2	40
2020-07-13 00:27:07	214.7	127.8	0.9	0.4	40
2020-07-13 00:37:07	218.1	126.9	0.9	0.2	40
2020-07-13 00:47:07	218.9	124.3	1.7	0.1	40
2020-07-13 00:57:07	222.2	123.9	0.9	0.4	40
2020-07-13 01:07:07	224.5	122.3	0.9	0.3	40
2020-07-13 01:17:07	227.7	121.8	1	0.2	40
2020-07-13 01:27:07	230.2	121	1.2	0.1	40
2020-07-13 01:37:07	232.8	120.6	1.2	0.4	40
2020-07-13 01:47:07	234.3	119.2	0.6	0.2	40
2020-07-13 01:57:07	235.9	117.9	1.1	0.1	40
2020-07-13 02:07:07	237.5	116.9	0.9	0	40
2020-07-13 02:17:07	238.7	115.8	1	0.6	40
2020-07-13 02:27:07	239.9	115	0.4	0.1	40
2020-07-13 02:37:07	239	113.3	1	1.1	40
2020-07-13 02:47:07	239.4	112.8	0.4	0.2	40
2020-07-13 02:57:07	242	113.7	0.7	0.1	40
2020-07-13 03:07:07	242.8	113.1	0.7	0.3	40
2020-07-13 03:17:07	244.1	112.9	1	0.2	40
2020-07-13 03:27:07	245.2	113	0.6	0.6	40
2020-07-13 03:37:07	245.8	112.5	0.9	0	40.3
2020-07-13 03:47:07	245.2	111.8	0.9	0	40.9
2020-07-13 03:57:07	245.8	111.8	0.7	0.1	41.5
2020-07-13 04:07:07	247.6	112.4	0.8	0	42.1
2020-07-13 04:17:07	249.8	113.1	0.3	0.1	42.1
2020-07-13 04:27:07	249.8	112.6	1.3	0.3	42.7
2020-07-13 04:37:07	252	113.8	0.9	0.2	45.8
2020-07-13 04:47:07	252.4	113.5	0.7	0.3	45.8
2020-07-13 04:57:07	251.7	112.6	0.7	0	45.8
2020-07-13 05:07:07	251.8	112.7	0.3	0.3	45.8
2020-07-13 05:17:07	253.3	112.9	0	0.4	45.8
2020-07-13 05:27:07	257.3	114.5	0.3	0	47.9
2020-07-13 05:37:07	257.4	113.9	0.7	0.4	47.6
2020-07-13 05:47:07	252.5	110.8	0.1	0.1	47.6
2020-07-13 05:57:07	249.4	109.3	0.4	0.1	47.6
2020-07-13 06:07:07	246.6	108.8	0.6	0.5	47.6
2020-07-13 06:17:07	243.6	107.6	0.6	0	47.6
2020-07-13 06:27:07	234.7	102.5	0.5	0	47.3
2020-07-13 06:37:07	210.3	90.6	2.5	1	47
2020-07-13 06:47:07	181.1	77.9	3.4	0.7	45.8
2020-07-13 06:57:07	158.1	69.9	5	0.9	45.8
2020-07-13 07:07:07	145.4	67.4	5.9	0.8	45.8
2020-07-13 07:17:07	139.8	69	5.5	0.7	45.5
2020-07-13 07:27:07	131	67.5	6.4	1.2	44.6
2020-07-13 07:37:07	109	57.1	9.4	1.7	43.6
2020-07-13 07:47:07	68.5	42.6	16.4	3.2	41.5
2020-07-13 07:57:07	37.3	38.7	19.6	3.1	38.5
2020-07-13 08:07:07	20.8	36.4	18.5	4.1	36.6
2020-07-13 08:17:07	5.7	42.3	20.8	5.6	34.2
2020-07-13 08:27:07	-6.4	42.7	20.1	7.8	32.4
2020-07-13 08:37:07	-15.6	41.3	25.2	7.2	28.4
2020-07-13 08:47:07	-30.9	53.4	26.1	7.1	23.5
2020-07-13 08:57:07	-27.8	36.2	26.8	6.4	20.4
2020-07-13 09:07:07	-33.5	32.9	26.6	9.6	18
2020-07-13 09:17:07	-38.9	30.5	27.8	6.5	16.5
2020-07-13 09:27:07	-42.3	28.6	25.1	8.1	13.1
2020-07-13 09:37:07	-44.8	27.4	24.1	10.7	11
2020-07-13 09:47:07	-45.9	22.2	23.7	12.9	10.1
2020-07-13 09:57:07	-46.8	20.2	23.5	13.7	9.8
2020-07-13 10:07:07	-47.3	17.9	27.4	19.8	9.5
2020-07-13 10:17:07	-50.1	16.7	23.4	11.1	7.6
2020-07-13 10:27:07	-51.4	17.9	27	12.1	5.5
2020-07-13 10:37:07	-51.7	19.7	29.7	13.7	5.5
2020-07-13 10:47:07	-52.7	20.6	27.5	10.1	6.1
2020-07-13 10:57:07	-52.1	21	28.8	12.1	5.8
2020-07-13 11:07:07	-51.6	21.6	31.1	14.2	5.8
2020-07-13 11:17:07	-50.4	21.8	31.2	12.4	5.2
2020-07-13 11:27:07	-49.6	22	31.9	13.3	6.1
2020-07-13 11:37:07	-48.2	22.2	31	13.1	5.8
2020-07-13 11:47:07	-46	22	31.6	11.4	5.8
2020-07-13 11:57:07	-44	21.9	32	10.9	5.8
2020-07-13 12:07:07	-42.1	22.2	32.4	10.3	5.8
2020-07-13 12:17:07	-40.4	22.3	29.9	9	5.8
2020-07-13 12:27:07	-38.8	22.4	30.8	9.5	3.7
2020-07-13 12:37:07	-37.3	22.5	32.1	12.1	5.2
2020-07-13 12:47:07	-35.9	22.6	31.3	11.1	5.2
2020-07-13 12:57:07	-34.6	22.9	30.7	9.3	3.4
2020-07-13 13:07:07	-33.3	23.1	31.5	10.5	5.2
2020-07-13 13:17:07	-32.1	23.1	30.9	10.2	5.2
2020-07-13 13:27:07	-31	23.1	30.6	9.3	5.2
2020-07-13 13:37:07	-30.1	22.9	29.5	8.4	4.6
2020-07-13 13:47:07	-29.2	22.9	30	8.5	6.1
2020-07-13 13:57:07	-28.1	23	31.4	9.5	6.4
2020-07-13 14:07:07	-27.2	22.9	29	8	6.4
2020-07-13 14:17:07	-26.6	22.9	28	8.3	6.7
2020-07-13 14:27:07	-25.8	22.7	28.6	9.1	6.7
2020-07-13 14:37:07	-25.1	22.7	28.1	9.6	6.4
2020-07-13 14:47:07	-24.5	22.7	28	9.1	6.7
2020-07-13 14:57:07	-24	22.7	26.5	10	7
2020-07-13 15:07:07	-23.3	22.5	26.1	9	6.4
2020-07-13 15:17:07	-23	22.2	26.4	7.9	7.3
2020-07-13 15:27:07	-22.3	22.3	25.4	9.8	6.7
2020-07-13 15:37:07	-21.8	22.2	24.9	8.1	7.9
2020-07-13 15:47:07	-21.5	22	25.2	9.4	8.5
2020-07-13 15:57:07	-21	21.8	24.3	7.6	7.9
2020-07-13 16:07:07	-20.5	21.7	25.8	9.4	7
2020-07-13 16:17:07	-20.1	21.5	24.1	7.9	8.5
2020-07-13 16:27:07	-19.9	21.4	24.4	8.9	7.9
2020-07-13 16:37:07	-19.8	21.4	23.7	7	9.2
2020-07-13 16:47:07	-19.3	21.1	23.3	7.2	8.5
2020-07-13 16:57:07	-19.1	20.9	22.3	7	9.5
2020-07-13 17:07:07	-18.7	20.9	21.4	6.3	9.8
2020-07-13 17:17:07	-18.2	20.7	21.4	6.9	9.2
2020-07-13 17:27:07	-17.8	20.5	20.8	5.7	9.5
2020-07-13 17:37:07	-17.3	20.3	19.5	5.7	10.7
2020-07-13 17:47:07	-16.6	20.2	20.6	5.9	11.3
2020-07-13 17:57:07	-16.3	20.1	19.7	5.8	11.3
2020-07-13 18:07:07	-15.7	20.1	19.7	6.8	11.3
2020-07-13 18:17:07	-15.2	20	18.4	5.5	11.3
2020-07-13 18:27:07	-14.6	20	17.5	6.2	11.3
2020-07-13 18:37:07	-13.8	19.7	15.4	3.5	13.1
2020-07-13 18:47:07	-12.8	19.9	12.1	3.6	13.4
2020-07-13 18:57:07	-11.4	20.2	7.9	3.2	15.9
2020-07-13 19:07:07	-9.7	20.8	7.1	3	16.8
2020-07-13 19:17:07	-8.3	21.6	6.9	2.5	18.6
2020-07-13 19:27:07	-6.3	22.7	5.8	2.5	20.8
2020-07-13 19:37:07	-4.1	23.7	5.7	2.7	22.3
2020-07-13 19:47:07	-1.4	25.8	3.9	2	24.7
2020-07-13 19:57:07	2	28.4	2.5	2.6	26.2
2020-07-13 20:07:07	6.4	32.1	1.8	1.7	28.1
2020-07-13 20:17:07	11.8	36.7	1.6	1.7	29
2020-07-13 20:27:07	18.1	42.4	1.2	1.5	30.2
2020-07-13 20:37:07	25.1	49.4	1.8	1.7	31.1
2020-07-13 20:47:07	33.6	56.7	0.9	1.5	31.7
2020-07-13 20:57:07	42.2	65.5	1	1.2	33
2020-07-13 21:07:07	51.9	73.7	0.9	1.7	36.3
2020-07-13 21:17:07	60.9	81.9	0.5	1.1	41.2
2020-07-13 21:27:07	71	90.7	0.9	1.2	41.5
2020-07-13 21:37:07	81.2	98.3	0.8	1.4	46.4
2020-07-13 21:47:07	91.6	105.2	0.1	0.3	46.4
2020-07-13 21:57:07	102.4	111.2	0.5	1.4	46.4
2020-07-13 22:07:07	113	116.7	0.5	1.2	46.4
2020-07-13 22:17:07	122.5	121	0.2	0.8	46.4
2020-07-13 22:27:07	130.7	123.7	0.9	1	46.1
2020-07-13 22:37:07	138.7	127	0.3	1.6	46.7
2020-07-13 22:47:07	145.7	128.8	0.1	0.5	46.7
2020-07-13 22:57:07	151.2	129.4	0.5	1	46.7
2020-07-13 23:07:07	156	129.3	0.3	0.7	46.7
2020-07-13 23:17:07	161.1	129.8	0.4	0.8	46.7
2020-07-13 23:27:07	166.5	130.1	0.2	1.1	46.7
2020-07-13 23:37:07	170.6	129.2	0.8	0.7	46.7
2020-07-13 23:47:07	175	128.5	0.5	1.5	46.4
2020-07-13 23:57:07	177.1	126.6	0.7	1.2	46.4
2020-07-14 00:07:07	180	125.5	0.3	0.6	46.4
2020-07-14 00:17:07	182.9	123.8	0.8	1.1	46.4
2020-07-14 00:27:07	185.4	122.5	0.5	0.9	46.7
2020-07-14 00:37:07	187.5	120.9	0.7	1.4	46.7
2020-07-14 00:47:07	189.3	119.1	0.6	0.6	46.7
2020-07-14 00:57:07	191.2	118.1	0.6	1.1	46.7
2020-07-14 01:07:07	195.6	118.8	0.8	1	46.7
2020-07-14 01:17:07	201.5	120.2	1	1.4	46.7
2020-07-14 01:27:07	205	119.3	0.8	0.9	48.8
2020-07-14 01:37:07	208.1	118.6	1.1	0.8	48.8
2020-07-14 01:47:07	211.3	117.5	0.8	1	48.8
2020-07-14 01:57:07	212.9	115.7	0.6	1	48.8
2020-07-14 02:07:07	215.5	115.2	0.9	1	48.8
2020-07-14 02:17:07	216.8	113.8	1.1	1.3	48.8
2020-07-14 02:27:07	218.9	113.1	0.6	0.6	48.8
2020-07-14 02:37:07	219.9	112.1	1.1	0.7	48.8
2020-07-14 02:47:07	220.7	111.1	0.2	0.5	48.8
2020-07-14 02:57:07	223	111.6	0.3	0.4	49.1
2020-07-14 03:07:07	226	111.6	0.9	0.7	49.1
2020-07-14 03:17:07	227.6	111.1	0.9	1.1	49.1
2020-07-14 03:27:07	229.6	111	0.9	1.3	49.1
2020-07-14 03:37:07	230	109.8	-0.2	0.3	50.4
2020-07-14 03:47:07	230.5	108.8	0.2	0.9	51
2020-07-14 03:57:07	230.4	108.3	0.3	0.1	51.3
2020-07-14 04:07:07	229.5	107	0.4	0.1	51
2020-07-14 04:17:07	230	106.9	0.7	0.6	51
2020-07-14 04:27:07	231	107	0.6	0.6	51
2020-07-14 04:37:07	231.8	106.4	0.1	0.6	51
2020-07-14 04:47:07	229.1	104.5	0.5	0.5	51
2020-07-14 04:57:07	229.8	104.8	0.4	0.7	51
2020-07-14 05:07:07	229	104.3	0.4	0.2	51
2020-07-14 05:17:07	228.9	104.1	0.9	0.6	51.3
2020-07-14 05:27:07	227.5	103.4	0.4	0.4	51
2020-07-14 05:37:07	226.9	103.6	0.2	0.3	51
2020-07-14 05:47:07	225.9	103.1	0.3	0.1	51
2020-07-14 05:57:07	223.9	103.6	0.8	0.6	51.6
2020-07-14 06:07:07	218.7	99.1	1	0.9	51.9
2020-07-14 06:17:07	213.8	96.8	1.1	1	51.9
2020-07-14 06:27:07	201.1	88.9	1.4	0.9	51.6
2020-07-14 06:37:07	182.9	80.1	2.4	0.1	51
2020-07-14 06:47:07	150	60.7	5.7	0.8	50.7
2020-07-14 06:57:07	125.3	50.9	8.4	0.2	50.1
2020-07-14 07:07:07	109.9	48	10.5	0.7	49.4
2020-07-14 07:17:07	97.7	46.7	10.8	1.4	49.1
2020-07-14 07:27:07	87.2	44.9	11	1	48.2
2020-07-14 07:37:07	75.6	41.9	14	1.6	45.5
2020-07-14 07:47:07	53.6	34.2	18.7	3.1	43.9
2020-07-14 07:57:07	29.7	31.2	22.2	3.6	43
2020-07-14 08:07:07	18.2	31.4	17.3	6.6	38.1
2020-07-14 08:17:07	9.8	29.1	22.7	5.6	40.3
2020-07-14 08:27:07	24.9	42.2	19.8	4.6	40.6
2020-07-14 08:37:07	6.9	31.2	18.1	4.9	36.6
2020-07-14 08:47:07	0.1	30.1	23.2	7.2	36.3
2020-07-14 08:57:07	-2.5	29.5	22.6	6	35.1
2020-07-14 09:07:07	-17.4	35.5	25.8	9.3	29.3
2020-07-14 09:17:07	-26.1	34.1	25.7	7.3	27.2
2020-07-14 09:27:07	-29.8	31.9	24.4	7.6	28.4
2020-07-14 09:37:07	-30.8	27.8	22.6	7.9	29.6
2020-07-14 09:47:07	-32.9	27.1	26	11.6	28.4
2020-07-14 09:57:07	-36.7	24.8	24.7	11.1	29
2020-07-14 10:07:07	-37.2	23.1	24.1	9.9	29.3
2020-07-14 10:17:07	-39.7	22.1	26.7	9.4	29.9
2020-07-14 10:27:07	-40.3	21.1	24	8.1	29.6
2020-07-14 10:37:07	-40.7	20.6	24.9	9.4	24.7
2020-07-14 10:47:07	-43.6	20	28.6	13	25
2020-07-14 10:57:07	-45	19.1	28.6	13.2	25
2020-07-14 11:07:07	-46.3	19.3	27.5	10.7	21.4
2020-07-14 11:17:07	-47.8	18.7	28.8	11.1	21.7
2020-07-14 11:27:07	-48.7	18.2	29.6	13.4	20.8
2020-07-14 11:37:07	-49.5	18.3	29.7	14.6	22.3
2020-07-14 11:47:07	-49.7	17.9	29.7	10	22.6
2020-07-14 11:57:07	-49.7	18.5	29.7	14.2	21.7
2020-07-14 12:07:07	-49.8	18.6	30.1	13.6	21.7
2020-07-14 12:17:07	-49.6	19.5	29.5	12.8	20.1
2020-07-14 12:27:07	-49.5	19.6	30	12.7	20.8
2020-07-14 12:37:07	-49.3	20.9	29.4	11.9	19.5
2020-07-14 12:47:07	-49.4	21.4	28.6	10.9	20.4
2020-07-14 12:57:07	-49.1	21.6	30.1	13.3	22
2020-07-14 13:07:07	-48.2	21.8	28	11.3	20.4
2020-07-14 13:17:07	-48.2	22.1	29.8	11.7	20.1
2020-07-14 13:27:07	-47.4	22.4	29.3	11.2	20.1
2020-07-14 13:37:07	-47.1	22.2	28.6	9.7	20.1
2020-07-14 13:47:07	-46.6	22.5	28.6	11	20.1
2020-07-14 13:57:07	-46	22.4	30.1	12.1	20.1
2020-07-14 14:07:07	-45.5	22.4	29.1	11.9	21.1
2020-07-14 14:17:07	-45	22.5	29.4	11.9	20.1
2020-07-14 14:27:07	-44.5	22.4	28	9.3	22.3
2020-07-14 14:37:07	-43.8	22.4	28.5	10.8	20.8
2020-07-14 14:47:07	-43.1	22.3	26.7	9.3	22.3
2020-07-14 14:57:07	-42.6	22.3	28.5	11.5	21.7
2020-07-14 15:07:07	-42.1	22.1	27.3	9.3	22.3
2020-07-14 15:17:07	-41.6	22.2	25.3	7.3	22.6
2020-07-14 15:27:07	-40.8	22	25.6	6.4	22.3
2020-07-14 15:37:07	-40.3	21.7	26	7.4	21.7
2020-07-14 15:47:07	-39.6	21.5	26.4	9.1	23.8
2020-07-14 15:57:07	-38.8	21.3	25.8	8.1	23.5
2020-07-14 16:07:07	-38	21.2	24.5	7.4	23.8
2020-07-14 16:17:07	-37.2	21	24.9	7.2	23.2
2020-07-14 16:27:07	-36.6	20.6	24.2	7.2	22.3
2020-07-14 16:37:07	-35.7	20.3	23.4	6.7	22.9
2020-07-14 16:47:07	-35.1	20	22.1	6.2	23.2
2020-07-14 16:57:07	-33.9	19.7	21.4	6	25
2020-07-14 17:07:07	-32.9	19.1	19.8	5.3	24.7
2020-07-14 17:17:07	-31.3	19	19.8	4.5	24.7
2020-07-14 17:27:07	-29.9	18.6	18.6	4.2	26.2
2020-07-14 17:37:07	-28.6	18.1	19.5	6	25.6
2020-07-14 17:47:07	-27	18.2	18.5	5	24.7
2020-07-14 17:57:07	-25.1	18.1	17.2	4.3	25.9
2020-07-14 18:07:07	-23.5	18.3	19	4.7	28.7
2020-07-14 18:17:07	-21.7	18.6	16.8	3.9	31.1
2020-07-14 18:27:07	-19.7	19.3	18.2	4.8	27.2
2020-07-14 18:37:07	-17.4	20.6	16.2	3.5	27.8
2020-07-14 18:47:07	-14.8	22.4	12.2	2	30.2
2020-07-14 18:57:07	-10.5	25.4	7.1	2.3	29.9
2020-07-14 19:07:07	-5.5	30.1	6.2	2	33
2020-07-14 19:17:07	0.1	36	6.3	1.4	39.1
2020-07-14 19:27:07	6.5	43	5.5	2.4	38.8
2020-07-14 19:37:07	14	51.1	5.1	2	38.8
2020-07-14 19:47:07	22.2	60.2	3.6	1.8	38.8
2020-07-14 19:57:07	31.8	69.5	2.2	0.9	39.1
2020-07-14 20:07:07	42.6	78.7	1.7	1.4	39.4
2020-07-14 20:17:07	53.2	85.9	1.4	1.1	46.1
2020-07-14 20:27:07	64.7	92.4	1.6	1.8	46.1
2020-07-14 20:37:07	77	99.4	1.5	1	46.7
2020-07-14 20:47:07	88.7	105.4	1.2	0.8	46.7
2020-07-14 20:57:07	100.2	111.6	0.5	0.5	46.7
2020-07-14 21:07:07	110.3	116.4	0.7	0.4	46.7
2020-07-14 21:17:07	118.3	118.9	0.5	0.5	46.4
2020-07-14 21:27:07	124.2	119.8	1.9	1.1	47.3
2020-07-14 21:37:07	131	122.7	1.6	0.5	48.8
2020-07-14 21:47:07	139	125.6	1.3	0.4	49.1
2020-07-14 21:57:07	145.6	126.9	1.8	0.3	49.4
2020-07-14 22:07:07	151	126.9	1.4	0.3	50.4
2020-07-14 22:17:07	157.1	127.3	1.2	0.1	50.1
2020-07-14 22:27:07	161.4	125.8	1.4	0.4	50.7
2020-07-14 22:37:07	165.7	124.5	1.3	0.3	51
2020-07-14 22:47:07	170.1	123.5	1.7	0.8	51
2020-07-14 22:57:07	174.6	122.4	1.2	0.7	51.3
2020-07-14 23:07:07	177.6	120.1	1.2	0.8	51.3
2020-07-14 23:17:07	182	119.2	1.5	0.2	51.3
2020-07-14 23:27:07	185.8	117.4	1.2	0.7	51.3
2020-07-14 23:37:07	188.7	115.1	0.9	0.5	51.3
2020-07-14 23:47:07	192.4	114	0.7	0.4	51.3
2020-07-14 23:57:07	195.9	112.1	0.8	0.2	51.3
2020-07-15 00:07:07	197.1	108.6	1.2	0.5	51.3
2020-07-15 00:17:07	200.5	107.9	0.7	0	51.3
2020-07-15 00:27:07	202.4	105.3	1.5	0.8	51.3
2020-07-15 00:37:07	204.8	103.8	0.9	0.1	51.3
2020-07-15 00:47:07	206.7	102	1	0.3	51.3
2020-07-15 00:57:07	209.5	101	1.5	0.7	51.3
2020-07-15 01:07:07	210.2	99	1.1	0.1	51.3
2020-07-15 01:17:07	211.3	97.6	1.2	1.1	51.3
2020-07-15 01:27:07	214.2	97.3	1	1.1	51.3
2020-07-15 01:37:07	213.7	94.8	1	0.4	51.3
2020-07-15 01:47:07	215.1	94.5	0.7	0.2	51.3
2020-07-15 01:57:07	217.2	94.5	1	0	52.2
2020-07-15 02:07:07	217.3	92.6	0.9	0	52.5
2020-07-15 02:17:07	218.7	92.7	0.9	0.4	52.5
2020-07-15 02:27:07	221.3	93.3	0.9	1.1	52.5
2020-07-15 02:37:07	220.5	91.5	0.5	0.1	52.5
2020-07-15 02:47:07	219.9	90.3	1.2	0.4	52.5
2020-07-15 02:57:07	219.1	89.2	0.9	0.3	52.5
2020-07-15 03:07:07	217.2	88.2	0.6	0.2	52.5
2020-07-15 03:17:07	217.6	88.4	0.7	0.4	52.5
2020-07-15 03:27:07	219.5	90.2	0.9	0.4	52.5
2020-07-15 03:37:07	216.8	87.8	0.7	0.1	52.5
2020-07-15 03:47:07	215.3	87.2	0.9	0.1	52.5
2020-07-15 03:57:07	216.6	88.7	1	1.1	52.8
2020-07-15 04:07:07	215	87.3	1.1	0.5	52.8
2020-07-15 04:17:07	215	87.9	1.4	0.4	52.8
2020-07-15 04:27:07	216.1	88.9	1.1	0.9	52.5
2020-07-15 04:37:07	214.4	87.6	0.9	0.5	52.5
2020-07-15 04:47:07	216.3	89.1	0.7	0.1	52.8
2020-07-15 04:57:07	216.6	89.3	0.7	0.2	52.8
2020-07-15 05:07:07	213	86.2	1.2	0.4	53.1
2020-07-15 05:17:07	213.5	87.8	0.7	0.1	53.1
2020-07-15 05:27:07	212.1	86.5	1.1	0.3	52.8
2020-07-15 05:37:07	213	87.7	0.8	0	53.1
2020-07-15 05:47:07	211	86.3	0.9	0.4	52.8
2020-07-15 05:57:07	208.7	85.2	0.7	0.3	53.1
2020-07-15 06:07:07	205.9	83.9	1.1	0.1	53.1
2020-07-15 06:17:07	196.3	77.9	1.5	0.4	52.8
2020-07-15 06:27:07	184.4	71.8	1.9	0.1	52.8
2020-07-15 06:37:07	166.3	62	3	0.7	52.8
2020-07-15 06:47:07	149.2	55.2	4.4	0.4	52.5
2020-07-15 06:57:07	132.5	47.7	5.7	0.5	52.2
2020-07-15 07:07:07	120.3	46.2	7.2	1.3	49.1
2020-07-15 07:17:07	109.2	42.7	6.6	0.2	49.1
2020-07-15 07:27:07	99	41.1	9.7	1.1	49.1
2020-07-15 07:37:07	87.4	36.9	9.7	0.6	49.1
2020-07-15 07:47:07	83.1	40.1	10.3	0.5	49.1
2020-07-15 07:57:07	75.2	38.3	12.1	0.4	50.1
2020-07-15 08:07:07	67.7	36	11.9	0.6	49.1
2020-07-15 08:17:07	55.7	31	13.6	1.8	49.1
2020-07-15 08:27:07	45.7	28.1	15.2	1.5	48.8
2020-07-15 08:37:07	26.3	20	19.5	4	47.6
2020-07-15 08:47:07	24	24.7	18	3.7	47.6
2020-07-15 08:57:07	30.6	33.8	15.9	3.5	40.3
2020-07-15 09:07:07	-27.2	52.3	21.6	6.2	34.2
2020-07-15 09:17:07	-40.7	53.6	27.9	5.7	32.7
2020-07-15 09:27:07	-52.7	59.6	25.5	8.5	33
2020-07-15 09:37:07	-54.5	52	22.8	4.9	33
2020-07-15 09:47:07	-60.3	54.5	22.5	8.6	33
2020-07-15 09:57:07	-50.4	26.9	23.8	13.2	33
2020-07-15 10:07:07	-51.1	23.9	24.9	15.1	31.7
2020-07-15 10:17:07	-56.1	22.5	25.3	12.4	30.2
2020-07-15 10:27:07	-58.4	21.5	23.1	8.4	29.9
2020-07-15 10:37:07	-59.5	19.8	25.1	8.3	30.2
2020-07-15 10:47:07	-60.6	19.1	25.3	10	30.2
2020-07-15 10:57:07	-60.7	18.3	27.2	12.3	29.9
2020-07-15 11:07:07	-61	17.9	27	11.4	29.9
2020-07-15 11:17:07	-61.1	17.5	28	13.4	29.9
2020-07-15 11:27:07	-61.2	17.2	27.9	12	27.5
2020-07-15 11:37:07	-61.4	17	28.4	10.7	25.9
2020-07-15 11:47:07	-61.4	16.9	32.3	13.8	26.2
2020-07-15 11:57:07	-61.2	16.8	31.3	10.8	25
2020-07-15 12:07:07	-60.7	16.6	29.5	8.3	22.6
2020-07-15 12:17:07	-60.6	17	29.1	11.1	22.9
2020-07-15 12:27:07	-60.6	17.5	28.9	8.3	22.6
2020-07-15 12:37:07	-60.6	18	30.8	12.6	22.9
2020-07-15 12:47:07	-60.4	17.9	29.5	10.6	23.2
2020-07-15 12:57:07	-59.8	18.5	28	9.2	22.9
2020-07-15 13:07:07	-59.2	18.4	29.6	9.1	22.9
2020-07-15 13:17:07	-58.6	18.6	29	9.5	22.9
2020-07-15 13:27:07	-58.1	18.9	29.6	10.4	22.6
2020-07-15 13:37:07	-57.4	19.1	28.9	10.3	21.7
2020-07-15 13:47:07	-56.7	19.2	29.6	11.3	22.3
2020-07-15 13:57:07	-55.9	19.3	29.1	11	22
2020-07-15 14:07:07	-55.5	19.3	29.3	10.8	22.6
2020-07-15 14:17:07	-54.6	19.6	27.5	10	26.6
2020-07-15 14:27:07	-54	19.7	27.3	7	24.1
2020-07-15 14:37:07	-53.4	19.7	28.4	9.7	23.8
2020-07-15 14:47:07	-53	19.8	28.2	9.5	23.5
2020-07-15 14:57:07	-52.4	19.7	27.3	8.6	19.2
2020-07-15 15:07:07	-52	19.6	27.7	8.6	22.3
2020-07-15 15:17:07	-51.2	19.9	26.9	7.9	23.2
2020-07-15 15:27:07	-50.8	19.7	26.8	8	22.6
2020-07-15 15:37:07	-50.4	19.7	27	7.9	23.5
2020-07-15 15:47:07	-49.8	19.6	26.4	7.5	25
2020-07-15 15:57:07	-49	19.5	25	7	26.2
2020-07-15 16:07:07	-48.5	19.6	24.6	7.2	26.2
2020-07-15 16:17:07	-47.7	19.5	25.3	6.8	24.7
2020-07-15 16:27:07	-47.2	19.5	23.9	5.7	24.4
2020-07-15 16:37:07	-46.5	19.5	22.4	5.6	26.2
2020-07-15 16:47:07	-45.9	19.3	23.4	6.8	28.1
2020-07-15 16:57:07	-45.3	19.1	21.5	5.7	27.2
2020-07-15 17:07:07	-44.8	19.3	22	5.6	27.8
2020-07-15 17:17:07	-44	19	20.8	5.2	32.7
2020-07-15 17:27:07	-42.9	19.1	20.8	5.5	34.5
2020-07-15 17:37:07	-42.2	18.9	17.8	2.8	33.6
2020-07-15 17:47:07	-41.2	18.8	19.1	5.3	33
2020-07-15 17:57:07	-40.3	18.7	18.3	5.1	33.6
2020-07-15 18:07:07	-39.2	18.7	17.7	3.7	30.2
2020-07-15 18:17:07	-38.3	18.6	17.9	3.9	31.4
2020-07-15 18:27:07	-37.1	18.7	18	3.9	32.7
2020-07-15 18:37:07	-36.2	18.4	16.1	2.7	32.7
2020-07-15 18:47:07	-34.6	18.6	12.8	2.9	32.7
2020-07-15 18:57:07	-32.6	18.9	8.7	2	33
2020-07-15 19:07:07	-30.5	19.3	7.5	1.7	33
2020-07-15 19:17:07	-28.3	19.8	7.6	1.8	33.9
2020-07-15 19:27:07	-25.7	20.5	6.6	1.7	34.8
2020-07-15 19:37:07	-22.8	21.6	5.6	0.6	36.3
2020-07-15 19:47:07	-19.4	23.3	4.4	0.7	38.5
2020-07-15 19:57:07	-14.5	25.7	3.3	0.3	39.1
2020-07-15 20:07:07	-8.7	29.4	2.7	0.5	40.3
2020-07-15 20:17:07	-1.2	34.5	2	0.2	41.2
2020-07-15 20:27:07	7.3	41.4	2	0.4	41.5
2020-07-15 20:37:07	17.4	49.7	1.6	0.2	43.6
2020-07-15 20:47:07	28.4	58.8	2.4	1	43.9
2020-07-15 20:57:07	40.4	68	2	0.8	44.9
2020-07-15 21:07:07	52.9	76.5	1.4	0.4	45.5
2020-07-15 21:17:07	65.2	84.1	1.6	0.4	46.1
2020-07-15 21:27:07	77.9	92	1.1	0	47.9
2020-07-15 21:37:07	90.7	100.2	0.8	0.2	47.9
2020-07-15 21:47:07	102.5	106.9	1.5	0.5	48.2
2020-07-15 21:57:07	112.8	112	1.1	0.7	48.5
2020-07-15 22:07:07	120.6	114.4	1.6	0.5	49.4
2020-07-15 22:17:07	128.3	116.8	1.1	0.1	49.4
2020-07-15 22:27:07	134	117.5	1.1	0.6	49.4
2020-07-15 22:37:07	140	117.5	0.8	0.4	49.7
2020-07-15 22:47:07	145	116.4	0.9	0.2	49.7
2020-07-15 22:57:07	150.4	116.2	0.9	0.6	50.4
2020-07-15 23:07:07	155.2	115.2	0.8	0.6	50.4
2020-07-15 23:17:07	158.7	113.3	0.9	0.4	50.4
2020-07-15 23:27:07	163	112.2	0.6	0.2	50.7
2020-07-15 23:37:07	165.8	109.8	0.8	0.4	50.7
2020-07-15 23:47:07	168.6	107.6	1	0	51.3
2020-07-15 23:57:07	171.9	106	0.7	0.4	51.3
2020-07-16 00:07:07	175.2	104.3	0.9	0	51.6
2020-07-16 00:17:07	177.7	102	1	0.3	51.6
2020-07-16 00:27:07	180.6	100.1	1.3	1	51.6
2020-07-16 00:37:07	184.8	99.1	0.9	0.3	52.8
2020-07-16 00:47:07	186.4	96.6	1.1	1.1	52.5
2020-07-16 00:57:07	189.4	94.7	0.8	0.4	52.5
2020-07-16 01:07:07	192.1	93.2	0.6	0.8	52.5
2020-07-16 01:17:07	194.4	91.7	0.9	0.7	52.8
2020-07-16 01:27:07	197.7	91.7	1.2	0.8	52.5
2020-07-16 01:37:07	198.8	89.2	0.5	0.2	52.8
2020-07-16 01:47:07	200.4	87.8	0.7	0.3	53.1
2020-07-16 01:57:07	202.3	86.7	0.7	0.5	53.1
2020-07-16 02:07:07	204.5	86.5	0.6	0.1	53.7
2020-07-16 02:17:07	206.6	86	0.7	0.1	53.7
2020-07-16 02:27:07	207.8	84.7	0.5	0.2	53.7
2020-07-16 02:37:07	210.4	85.2	0.2	0.2	53.7
2020-07-16 02:47:07	210.8	83.6	0.6	0.1	53.7
2020-07-16 02:57:07	212.9	83.5	0.7	0.2	53.7
2020-07-16 03:07:07	215.1	83.5	0.7	0.7	53.7
2020-07-16 03:17:07	216.5	82.7	0.2	0.2	53.7
2020-07-16 03:27:07	218.2	82.6	0.6	0.3	53.7
2020-07-16 03:37:07	218.4	81.9	1.1	0.5	53.7
2020-07-16 03:47:07	218.4	80.6	0.5	0.2	53.7
2020-07-16 03:57:07	220.3	81.7	0.2	0.4	53.7
2020-07-16 04:07:07	219.8	80.6	0.7	0.1	53.7
2020-07-16 04:17:07	219.9	80.5	0.3	0.1	53.4
2020-07-16 04:27:07	218	78.8	0.6	0.1	53.7
2020-07-16 04:37:07	219.4	80.1	0.6	0.5	53.4
2020-07-16 04:47:07	217.9	79.1	0.8	0.3	53.4
2020-07-16 04:57:07	217.8	79.9	0.7	0.1	53.4
2020-07-16 05:07:07	217.7	79.8	0.5	0.5	53.4
2020-07-16 05:17:07	217.6	79.6	0.9	0.6	53.4
2020-07-16 05:27:07	216.7	79.4	0.9	0.1	53.4
2020-07-16 05:37:07	217	79.5	0.6	0.2	53.4
2020-07-16 05:47:07	218	80.3	0.5	0.3	53.4
2020-07-16 05:57:07	217.2	79.6	1	0.6	53.4
2020-07-16 06:07:07	215.8	78.6	0.5	0.2	53.4
2020-07-16 06:17:07	213.8	77.5	0.5	0.1	53.4
2020-07-16 06:27:07	210.9	76.1	0.4	0.3	53.4
2020-07-16 06:37:07	205.9	73.4	1.4	0.6	53.4
2020-07-16 06:47:07	193.9	66.5	1.5	0.1	53.4
2020-07-16 06:57:07	177.2	57.7	2.1	0.6	53.4
2020-07-16 07:07:07	156.5	47.6	3.1	0.3	53.1
2020-07-16 07:17:07	135.7	40	4.2	0.1	53.1
2020-07-16 07:27:07	121.1	36.3	5.9	1.3	53.1
2020-07-16 07:37:07	107	31.7	6	0	52.8
2020-07-16 07:47:07	96.7	30.5	7	0.9	52.5
2020-07-16 07:57:07	92.8	34.4	7.9	0.9	52.5
2020-07-16 08:07:07	87.5	34.7	8.2	0.8	52.5
2020-07-16 08:17:07	76.9	30.3	9	0.8	52.2
2020-07-16 08:27:07	67.9	27.4	10.5	1.8	51.9
2020-07-16 08:37:07	51	17.4	11.8	1.2	51
2020-07-16 08:47:07	38.2	13.8	15.4	1.8	49.7
2020-07-16 08:57:07	30.3	14.7	15.4	1.8	49.7
2020-07-16 09:07:07	19.1	11.9	16.8	2.4	49.4
2020-07-16 09:17:07	7.7	11.4	18.8	4.3	48.8
2020-07-16 09:27:07	-11.8	20.9	19.9	5.5	46.7
2020-07-16 09:37:07	-43.1	55.3	21.5	5.3	40.9
2020-07-16 09:47:07	-54.7	62.3	21.6	8.1	38.8
2020-07-16 09:57:07	-44.9	29.7	24.1	11.9	34.2
2020-07-16 10:07:07	-46.8	24.8	22.7	9.2	34.5
2020-07-16 10:17:07	-51.2	22.3	26	8.8	34.8
2020-07-16 10:32:43	-66.4	27.3	25.3	11.4	31.7
2020-07-16 10:42:43	-69	26.8	23.5	9.5	40.6
2020-07-16 10:52:43	-68.2	22	24.8	10.7	45.5
2020-07-16 11:02:43	-68.7	20.3	25.8	11	38.5
2020-07-16 11:12:43	-69.7	18.9	25.7	10.5	38.5
2020-07-16 11:22:43	-69.8	17.4	27.4	11.5	39.1
2020-07-16 11:32:43	-70	16.4	27.6	11	39.7
2020-07-16 11:42:43	-70.1	15.3	28.2	12	39.4
2020-07-16 11:52:43	-70.1	14.4	27.3	11.3	41.2
2020-07-16 12:02:43	-70.1	13.5	28.8	10.8	40
2020-07-16 12:12:43	-70.2	12.6	28.8	9.7	36.3
2020-07-16 12:22:43	-69.7	12.1	30.6	11.7	36.6
2020-07-16 12:32:43	-69.7	11.5	28.7	9.4	40.9
2020-07-16 12:42:43	-69.5	11.3	28.9	8	40.6
2020-07-16 12:52:43	-69.3	10.8	28.5	9.7	34.2
2020-07-16 13:02:43	-69	10.7	29.3	10	35.1
2020-07-16 13:12:43	-68.9	10.5	31.3	13.2	34.5
2020-07-16 13:22:43	-68.8	10.4	29.9	10.5	31.1
2020-07-16 13:32:43	-68.5	10	29.7	9.6	31.4
2020-07-16 13:42:43	-68.3	10.3	28.8	10.7	32.4
2020-07-16 13:52:43	-67.9	10.1	28.9	9.5	31.7
2020-07-16 14:02:43	-67.6	9.9	28.4	9.7	31.7
2020-07-16 14:12:43	-67.3	9.7	28.5	9.9	30.8
2020-07-16 14:22:43	-66.9	9.7	27.9	9	29.9
2020-07-16 14:32:43	-66.4	9.7	29.3	9.8	29
2020-07-16 14:42:43	-65.9	9.4	27.9	8.5	28.1
2020-07-16 14:52:43	-65.3	9.6	27.8	9.2	27.5
2020-07-16 15:02:43	-64.9	9.3	27.1	7.6	30.2
2020-07-16 15:12:43	-64.6	9.2	27.5	7.8	37.5
2020-07-16 15:22:43	-64.1	9.2	26.2	7.4	37.5
2020-07-16 15:32:43	-63.8	9	26.8	7.8	33
2020-07-16 15:42:43	-63.1	8.8	25.3	6.7	41.8
2020-07-16 15:52:43	-62.6	8.8	24.6	5.9	33.9
2020-07-16 16:02:43	-62.1	8.7	24.6	5.5	36.9
2020-07-16 16:12:43	-61.3	8.4	23.8	4.7	35.4
2020-07-16 16:22:43	-60.7	8.3	24.4	6.7	40.9
2020-07-16 16:32:43	-60.2	8	22.6	4.4	37.8
2020-07-16 16:42:43	-59.6	7.8	22	6.4	35.4
2020-07-16 16:52:43	-58.9	7.8	20.9	4.5	38.1
2020-07-16 17:02:43	-58.3	7.7	20.6	5.4	40.9
2020-07-16 17:12:43	-57.5	7.4	19.2	3.8	38.8
2020-07-16 17:22:43	-57	7.1	18.5	4.9	36
2020-07-16 17:32:43	-56.3	6.7	18.5	6	38.5
2020-07-16 17:42:43	-55.4	6.6	18.7	4.5	40.6
2020-07-16 17:52:43	-54.7	6.4	18	5.2	44.6
2020-07-16 18:02:43	-53.7	6	18.5	5	33.9
2020-07-16 18:12:43	-52.8	5.9	16.9	3.3	39.1
2020-07-16 18:22:43	-52.1	5.6	16.5	2.7	39.1
2020-07-16 18:32:43	-51.5	5.5	15.9	3.2	43
2020-07-16 18:42:43	-50.2	5.2	13	0	43.6
2020-07-16 18:52:43	-49	5.3	10.3	0.4	41.5
2020-07-16 19:02:43	-47.6	5.2	7.4	0.2	44.9
2020-07-16 19:12:43	-46.1	5.3	7.3	2	41.8
2020-07-16 19:22:43	-44.7	5.6	5.8	0.1	44.3
2020-07-16 19:32:43	-42.9	6	5.5	2.1	46.4
2020-07-16 19:42:43	-41.1	6.9	5	0.4	49.7
2020-07-16 19:52:43	-38.7	7.9	3.3	0.1	48.8
2020-07-16 20:02:43	-35.7	9.3	2.3	0.1	49.1
2020-07-16 20:12:43	-32.3	11.4	2.3	0.9	50.1
2020-07-16 20:22:43	-27.2	13.5	1.9	0.8	50.1
2020-07-16 20:32:43	-21.9	16.1	1.4	0.4	51.6
2020-07-16 20:42:43	-16.1	19.5	1	0.6	51.6
2020-07-16 20:52:43	-9.1	23.8	1.5	1	51.6
2020-07-16 21:02:43	-1.4	29	1.1	0.8	51.6
2020-07-16 21:12:43	7.7	35.3	1.1	1	53.7
2020-07-16 21:22:43	18.8	42.9	1.2	0.8	55.2
2020-07-16 21:32:43	31.6	52.4	1.1	0.9	55.2
2020-07-16 21:42:43	46	63.7	0.9	0.4	55.2
2020-07-16 21:52:43	61.9	75.2	1.2	0.7	55.2
2020-07-16 22:02:43	77.1	85.8	1.6	0.8	55.5
2020-07-16 22:12:43	90.3	94.5	1.2	0.4	55.5
2020-07-16 22:22:43	101.8	101.1	0.6	0.3	56.2
2020-07-16 22:32:43	110.7	104.8	1.4	1.1	56.2
2020-07-16 22:42:43	118	106.8	0.7	0.9	56.5
2020-07-16 22:52:43	124.8	107.9	0.5	0.7	56.5
2020-07-16 23:02:43	131.6	109	1.3	1.2	57.1
2020-07-16 23:12:43	137.1	108.8	1.4	0.3	58
2020-07-16 23:22:43	142.6	108.5	1	0.3	58.9
2020-07-16 23:32:43	146.8	107.1	1.1	0.6	60.1
2020-07-16 23:42:43	152.4	106.9	1.6	0.8	60.4
2020-07-16 23:52:43	156.7	104.4	1.3	0.4	60.4
2020-07-17 00:02:43	162.1	103.6	1.4	0.9	60.4
2020-07-17 00:12:43	165.9	101.6	0.8	0.9	60.4
2020-07-17 00:22:43	169.2	98.8	1.4	0.6	61
2020-07-17 00:32:43	172.6	96.2	0.5	0.6	61
2020-07-17 00:42:43	176.2	94.3	0.7	0.8	61.3
2020-07-17 00:52:43	180.7	92.7	1	1	61
2020-07-17 01:02:43	184.1	90.4	0.7	0.6	61.6
2020-07-17 01:12:43	188.4	89.9	0.9	0.6	62
2020-07-17 01:22:43	192.1	89.2	0.8	0.5	62
2020-07-17 01:32:43	195.6	88.3	0.9	0.4	62.3
2020-07-17 01:42:43	197.4	86.6	1.1	0.3	62.6
2020-07-17 01:52:43	199.3	85.3	1	1.1	62.6
2020-07-17 02:02:43	201.6	84.1	0.9	1	62.9
2020-07-17 02:12:43	203.9	83.8	0.9	0.2	62.9
2020-07-17 02:22:43	205.6	83.2	1.4	0.7	63.5
2020-07-17 02:32:43	207.2	82.5	1.2	0.5	63.5
2020-07-17 02:42:43	209.5	82.8	0.4	0.4	63.5
2020-07-17 02:52:43	210.9	82.5	0.7	0.2	63.8
2020-07-17 03:02:43	212.4	82.4	0.9	0.5	63.8
2020-07-17 03:12:43	212.8	81.7	0.8	0.5	64.1
2020-07-17 03:22:43	213.7	81.5	0.9	0.5	64.1
2020-07-17 03:32:43	214.5	81.4	0.3	0.1	64.1
2020-07-17 03:42:43	215.2	81.4	1.5	0.7	64.7
2020-07-17 03:52:43	215.2	81.2	0.9	0.6	65
2020-07-17 04:02:43	216.4	82	1.3	0.9	65
2020-07-17 04:12:43	218.8	83.1	0.5	0.6	65
2020-07-17 04:22:43	220.1	83.3	0.8	0.2	65.6
2020-07-17 04:32:43	222.3	84	0.6	0.7	65.6
2020-07-17 04:42:43	223.8	84.6	0.7	0.6	65.9
2020-07-17 04:52:43	224.5	84.2	0.4	0.4	65.9
2020-07-17 05:02:43	224.6	84.1	0.2	0	65.9
2020-07-17 05:12:43	225.4	84.2	0.7	0.5	66.2
2020-07-17 05:22:43	226.4	84.6	0.2	0.2	66.2
2020-07-17 05:32:43	226.3	84.1	1.1	0.7	66.2
2020-07-17 05:42:43	227	84.5	0.5	0.6	65.9
2020-07-17 05:52:43	226.7	84.7	0.3	0.4	66.8
2020-07-17 06:02:43	225.8	83.6	0.9	1.1	66.8
2020-07-17 06:12:43	221.8	81.1	0.7	0.8	66.8
2020-07-17 06:22:43	218.5	80.1	0.7	0.3	66.8
2020-07-17 06:32:43	209	74.1	1.6	1.7	66.8
2020-07-17 06:42:43	192.1	65.2	2.2	1.7	66.5
2020-07-17 06:52:43	169	53.3	3.3	1.4	66.2
2020-07-17 07:02:43	141.2	40.2	5.1	2.3	65.3
2020-07-17 07:12:43	125.1	37.8	5.3	1.3	65
2020-07-17 07:22:43	118.8	41.2	5.9	1	65
2020-07-17 07:32:43	114.5	43.5	5.5	0.8	64.7
2020-07-17 07:42:43	111.3	45.2	6.5	1.5	64.4
2020-07-17 07:52:43	102.8	41.6	7.3	1.3	64.4
2020-07-17 08:02:43	90.9	35.7	8.1	2.4	64.1
2020-07-17 08:12:43	83	34.1	9.2	0.8	62.3
2020-07-17 08:22:43	81.7	38	9.4	1.5	62.3
2020-07-17 08:32:43	73.6	34.1	10.4	2.9	62.3
2020-07-17 08:42:43	53.8	21.1	13.8	5.1	62
2020-07-17 08:52:43	31.1	10.4	15.6	3.7	59.2
2020-07-17 09:02:43	17.7	9.2	16.6	3.7	59.2
2020-07-17 09:12:43	-14.1	34.9	20.9	9	54.9
2020-07-17 09:22:43	-35.2	32.5	24.3	8.3	46.1
2020-07-17 09:32:43	-51.4	40	22.5	6.7	47.6
2020-07-17 09:42:43	-47.7	22.9	21.2	5.6	47.3
2020-07-17 09:52:43	-41.3	17.4	20.3	7.4	50.1
2020-07-17 10:02:43	-62.2	46.8	23	10.8	47.6
2020-07-17 10:12:43	-80.2	72.9	25.6	11.6	47.6
2020-07-17 10:22:43	-61.7	19.5	25.7	8.6	44.9
2020-07-17 10:32:43	-67.9	19.9	24.5	9.3	45.5
2020-07-17 10:42:43	-69.4	18.7	24.9	11.7	43.9
2020-07-17 10:52:43	-71.1	17.5	26	11.6	44.3
2020-07-17 11:02:43	-71.5	16.7	25.3	10.6	44.3
2020-07-17 11:12:43	-72.7	16.2	27.5	12.8	44.3
2020-07-17 11:22:43	-72.7	15	26	9.9	43.9
2020-07-17 11:32:43	-72.7	14	28.3	12.8	43.6
2020-07-17 11:42:43	-72.8	13.3	27.5	10.4	41.8
2020-07-17 11:52:43	-72.8	12.7	29.5	13	41.8
2020-07-17 12:02:43	-72.6	12.1	29.2	10.1	42.4
2020-07-17 12:12:43	-72.5	11.5	29.1	11.2	43.9
2020-07-17 12:22:43	-72.1	11	28.6	9.5	41.2
2020-07-17 12:32:43	-72	10.6	28.4	8.6	39.4
2020-07-17 12:42:43	-71.6	10.2	29.6	9.8	41.5
2020-07-17 12:52:43	-71.1	10	29.8	10.8	39.1
2020-07-17 13:02:43	-70.8	9.8	30	11.6	40.9
2020-07-17 13:12:43	-70.6	9.8	29.6	9.5	38.5
2020-07-17 13:22:43	-70.1	9.4	29.6	10.5	38.1
2020-07-17 13:32:43	-69.7	9.4	29.9	11.4	30.8
2020-07-17 13:42:43	-69.3	9.1	29.1	9.6	31.1
2020-07-17 13:52:43	-68.7	9	27.9	7.9	32.4
2020-07-17 14:02:43	-68.2	9.1	28.7	9.5	38.1
2020-07-17 14:12:43	-67.7	8.8	28.4	9.9	32.4
2020-07-17 14:22:43	-67	8.7	28.3	8.9	32.7
2020-07-17 14:32:43	-66.6	8.5	27.1	8.4	39.1
2020-07-17 14:42:43	-66.2	8.3	26.7	6.9	36.6
2020-07-17 14:52:43	-65.7	8.2	27.6	9.3	50.1
2020-07-17 15:02:43	-59.7	16.8	28.1	9.4	48.5
2020-07-17 15:12:43	-58.9	16.8	26.1	6.5	47
2020-07-17 15:22:43	-58.2	16.9	25.8	7.9	48.8
2020-07-17 15:32:43	-57.6	16.9	26.2	7.2	49.1
2020-07-17 15:42:43	-57.1	16.8	24.8	6.2	48.2
2020-07-17 15:52:43	-56.3	16.8	25.5	6.9	50.4
2020-07-17 16:02:43	-55.5	16.9	24.8	6.6	49.1
2020-07-17 16:12:43	-54.8	16.9	24.1	6.3	48.8
2020-07-17 16:22:43	-54.1	16.8	23.7	7	50.4
2020-07-17 16:32:43	-53.6	16.7	23	6	51
2020-07-17 16:42:43	-52.8	16.7	22.4	4.5	52.2
2020-07-17 16:52:43	-52	16.7	21	5	48.2
2020-07-17 17:02:43	-51	16.4	20.5	5	51
2020-07-17 17:12:43	-50	16.6	20.1	5.2	51.6
2020-07-17 17:22:43	-49	16.2	19.7	4.8	50.1
2020-07-17 17:32:43	-48.2	16	19.3	5	48.5
2020-07-17 17:42:43	-47	15.8	17.6	3.4	51.9
2020-07-17 17:52:43	-46	15.5	18	4.2	52.2
2020-07-17 18:02:43	-44.6	15.4	18.1	4.9	52.2
2020-07-17 18:12:43	-43.3	15.3	17.7	4.2	52.5
2020-07-17 18:22:43	-42.1	15	16.6	3.2	48.5
2020-07-17 18:32:43	-40.8	15	15.6	2.2	53.4
2020-07-17 18:42:43	-39.2	14.9	13.1	1	52.8
2020-07-17 18:52:43	-37.1	15.1	9.3	1.4	53.4
2020-07-17 19:02:43	-34.9	15.2	7.5	2.4	54
2020-07-17 19:12:43	-32.1	15.9	6.8	1.2	55.5
2020-07-17 19:22:43	-29	16.8	5.9	0.7	55.5
2020-07-17 19:32:43	-25.1	18.3	5.1	1.8	55.8
2020-07-17 19:42:43	-20.9	20.4	4.6	0.8	57.1
2020-07-17 19:52:43	-15.2	23.6	3.4	0.5	59.5
2020-07-17 20:02:43	-8.1	28.6	2.5	0.9	59.5
2020-07-17 20:12:43	0.6	35.2	2.7	1.5	61
2020-07-17 20:22:43	10.9	43.7	2.3	0.3	62.3
2020-07-17 20:32:43	22.5	53.7	2	0.8	62.3
2020-07-17 20:42:43	35.3	64	1.7	0.9	62.6
2020-07-17 20:52:43	48	73.3	1.9	0.7	63.5
2020-07-17 21:02:43	60.1	82	1.4	0.2	63.8
2020-07-17 21:12:43	70.6	87.7	1.6	0.7	64.4
2020-07-17 21:22:43	79	92.5	1.5	0.4	65.3
2020-07-17 21:32:43	88.2	97.2	1.6	0.6	67.8
2020-07-17 21:42:43	97.4	101.5	1.5	0.4	68.4
2020-07-17 21:52:43	105.2	103.7	1.2	0.7	68.7
2020-07-17 22:02:43	112.6	104	1.4	0.8	68.7
2020-07-17 22:12:43	119.5	103.7	0.7	0.6	69
2020-07-17 22:22:43	125.6	102.9	1.3	0.4	69.3
2020-07-17 22:32:43	131.2	100.6	1.4	0.4	69.9
2020-07-17 22:42:43	136.6	98.2	0.9	0.2	70.5
2020-07-17 22:52:43	141.5	96	1.2	0.4	70.2
2020-07-17 23:02:43	146.6	93.3	0.7	0	70.5
2020-07-17 23:12:43	151.1	90.1	1.2	1.2	71.1
2020-07-17 23:22:43	155.5	87.1	1.2	0.7	71.4
2020-07-17 23:32:43	159.8	84.3	0.9	0.1	71.4
2020-07-17 23:42:43	163.4	81.1	1.2	0.4	71.4
2020-07-17 23:52:43	168.6	80.2	0.5	0	71.7
2020-07-18 00:02:43	171.9	77.7	0.6	0.7	71.7
2020-07-18 00:12:43	174.9	75.7	0.8	1.2	71.7
2020-07-18 00:22:43	178.4	74.5	0.9	0.4	72.3
2020-07-18 00:32:43	181	73.1	0.8	0.5	72.6
2020-07-18 00:42:43	184.3	73	0.7	0.3	72.9
2020-07-18 00:52:43	186.9	72.7	0.6	0.5	72.9
2020-07-18 01:02:43	188	71	0.9	0.4	73.2
2020-07-18 01:12:43	190.5	71.8	1.2	0.4	73.2
2020-07-18 01:22:43	191.5	70.8	0.5	0.1	73.2
2020-07-18 01:32:43	194.1	71.6	0.8	0.4	73.6
2020-07-18 01:42:43	195.5	71.2	0.7	0.4	73.9
2020-07-18 01:52:43	196.8	71.1	0.8	0.7	73.6
2020-07-18 02:02:43	198.3	71.3	0.7	0.7	73.9
2020-07-18 02:12:43	199.1	70.8	0.7	0.1	73.6
2020-07-18 02:22:43	199.1	70.1	1	0	73.9
2020-07-18 02:32:43	201	71.6	0.8	0.6	74.2
2020-07-18 02:42:43	201.4	71	0.6	0.8	74.2
2020-07-18 02:52:43	202.6	71.4	0.8	0.8	74.5
2020-07-18 03:02:43	202.8	70.9	0.8	0.6	74.5
2020-07-18 03:12:43	204.1	71.9	0.5	0.6	74.8
2020-07-18 03:22:43	204.1	71.2	0.5	0.4	75.1
2020-07-18 03:32:43	203.9	71.1	0.9	0.5	75.1
2020-07-18 03:42:43	204.7	71.5	0.9	0.1	75.1
2020-07-18 03:52:43	205.3	71.9	0.6	0.4	75.4
2020-07-18 04:02:43	204.9	71.4	0.5	0.1	75.4
2020-07-18 04:12:43	205.8	72.4	0.8	1.2	75.7
2020-07-18 04:22:43	205.7	72.1	0.5	0.8	76
2020-07-18 04:32:43	206.3	72.3	0.3	0.2	76
2020-07-18 04:42:43	206.3	72.4	0.4	0.7	76
2020-07-18 04:52:43	205.9	72.2	0.6	0.5	76
2020-07-18 05:02:43	206.3	72.4	0.7	0.3	76
2020-07-18 05:12:43	206.8	72.6	0.7	0.5	76.3
2020-07-18 05:22:43	206.2	72.3	0.8	0.9	76.3
2020-07-18 05:32:43	207.2	73.2	-0.1	0.2	76.3
2020-07-18 05:42:43	207.9	73.2	0.5	0.8	77.2
2020-07-18 05:52:43	207.4	73.1	0.1	0.3	76.9
2020-07-18 06:02:43	207.6	73.4	0.3	0.5	77.2
2020-07-18 06:12:43	206.3	72.5	0.3	0.2	77.5
2020-07-18 06:22:43	203.8	72	0.7	0.6	77.5
2020-07-18 06:32:43	199.9	70.5	1.1	1	77.5
2020-07-18 06:42:43	191.6	66.7	1.4	1	77.5
2020-07-18 06:52:43	175.4	59.5	1.8	1.4	77.5
2020-07-18 07:02:43	154.8	51.7	2.5	0.8	77.2
2020-07-18 07:12:43	134.4	45.5	3.1	1.2	76.6
2020-07-18 07:22:43	119.9	42.3	3.5	1.4	76
2020-07-18 07:32:43	102.2	36.1	5.3	2.4	76
2020-07-18 07:42:43	67.6	19.4	12	8.1	75.4
2020-07-18 07:52:43	18.9	15.8	17.8	6.1	73.2
2020-07-18 08:02:43	-11.1	21.4	19.3	3.5	71.7
2020-07-18 08:12:43	-17.7	20.1	17.2	10.9	66.5
2020-07-18 08:22:43	-27.5	22	17.6	8	64.7
2020-07-18 08:32:43	-34.8	15.9	19.7	10	62.3
2020-07-18 08:42:43	-45.6	18.6	20.9	7.8	61
2020-07-18 08:52:43	-61.7	34.7	23.1	9.2	58.3
2020-07-18 09:02:43	-76.2	55.4	25	7.7	55.2
2020-07-18 09:12:43	-75	54	24.2	9.6	54.9
2020-07-18 09:22:43	-61.5	18.9	27	7.8	52.8
2020-07-18 09:32:43	-65.5	18.6	22.3	5.8	53.1
2020-07-18 09:42:43	-65.2	17.5	21.5	7.3	54
2020-07-18 09:52:43	-67.2	16	22.3	13.7	52.2
2020-07-18 10:02:43	-65.8	16.3	25.3	13.8	51.9
2020-07-18 10:12:43	-68.4	14.4	23.6	11.5	51.6
2020-07-18 10:22:43	-70.2	14.7	26	12.3	52.2
2020-07-18 10:32:43	-72	15.5	24.4	12.7	51.9
2020-07-18 10:42:43	-72	16.2	25.2	13.1	53.4
2020-07-18 10:52:43	-72.6	16.9	26.9	12.6	49.1
2020-07-18 11:02:43	-72.7	16.8	27.3	8.2	49.4
2020-07-18 11:12:43	-72.8	17.4	26.2	8.8	51.3
2020-07-18 11:22:43	-73	17.9	29.3	15.3	50.7
2020-07-18 11:32:43	-73	18.4	28.5	10.1	49.7
2020-07-18 11:42:43	-72.7	18.7	28.9	12.1	50.4
2020-07-18 11:52:43	-72.7	19.1	30.3	12.7	49.4
2020-07-18 12:02:43	-72.2	19.6	30.9	12.1	48.2
2020-07-18 12:12:43	-72.4	19.8	30.7	11.3	47.3
2020-07-18 12:22:43	-72.2	20.1	29.7	9.7	48.5
2020-07-18 12:32:43	-72	20.5	29.3	9.7	47.6
2020-07-18 12:42:43	-71.5	20.6	31.4	11.9	47.9
2020-07-18 12:52:43	-71	21	30.1	11.9	43.9
2020-07-18 13:02:43	-70.2	21.5	29.2	9.7	48.2
2020-07-18 13:12:43	-70.1	22.3	29.8	10.5	44.9
2020-07-18 13:22:43	-69.7	22.6	29.3	10.1	44.3
2020-07-18 13:32:43	-69.3	22.5	28.8	9.7	45.2
2020-07-18 13:42:43	-68.5	22.7	28.5	8.8	45.5
2020-07-18 13:52:43	-68	23.1	29.9	12.2	45.5
2020-07-18 14:02:43	-67.4	23.3	30.2	12.5	44.6
2020-07-18 14:12:43	-66.9	23.5	28.6	10.2	45.2
2020-07-18 14:22:43	-66.5	23.9	28.2	9.7	45.5
2020-07-18 14:32:43	-66.1	24.2	29.9	11.8	43.6
2020-07-18 14:42:43	-65.5	24.3	26.8	7.7	44.3
2020-07-18 14:52:43	-64.8	24.5	27.9	9.5	43.3
2020-07-18 15:02:43	-64.4	24.7	26.8	7	43.9
2020-07-18 15:12:43	-64.1	24.8	27.2	9	45.8
2020-07-18 15:22:43	-63.6	25	26.5	8.9	44.9
2020-07-18 15:32:43	-63.1	25.3	27.1	9.8	44.3
2020-07-18 15:42:43	-62.5	25.5	26	8.5	45.2
2020-07-18 15:52:43	-62.3	25.7	26	7.8	43.6
2020-07-18 16:02:43	-61.7	26	24.9	6.5	44.9
2020-07-18 16:12:43	-61.2	26	25.9	6.9	43.9
2020-07-18 16:22:43	-60.9	26.1	24.3	6.6	53.7
2020-07-18 16:32:43	-60.5	26.2	23.7	6.1	46.4
2020-07-18 16:42:43	-60	26.4	23.5	6.9	44.6
2020-07-18 16:52:43	-59.5	26.5	22.9	6.4	43.6
2020-07-18 17:02:43	-58.8	26.7	22.2	6.2	44.6
2020-07-18 17:12:43	-58.1	26.6	21	6.2	46.4
2020-07-18 17:22:43	-57.7	26.8	20.1	5.6	46.1
2020-07-18 17:32:43	-57	26.8	19.7	5.4	46.1
2020-07-18 17:42:43	-56.3	26.7	18.8	4.1	46.1
2020-07-18 17:52:43	-55.7	26.5	18.3	5	47.6
2020-07-18 18:02:43	-55	26.5	19.5	5.7	46.1
2020-07-18 18:12:43	-54.1	26	19.3	4.1	46.4
2020-07-18 18:22:43	-53.3	25.7	18.8	5.3	47
2020-07-18 18:32:43	-52.4	25.3	17.6	4.3	48.8
2020-07-18 18:42:43	-51.4	24.9	14.2	0.8	48.8
2020-07-18 18:52:43	-50	24.5	9.8	0.1	49.4
2020-07-18 19:02:43	-49.1	24.5	8.7	2.1	51
2020-07-18 19:12:43	-47.9	24.2	7.8	0.8	51.9
2020-07-18 19:22:43	-46.6	24.3	6.5	1.1	52.2
2020-07-18 19:32:43	-45	23.9	5.9	1.2	53.4
2020-07-18 19:42:43	-43.6	23.8	5.5	0.2	55.2
2020-07-18 19:52:43	-41.7	24.1	4.1	0.4	57.1
2020-07-18 20:02:43	-39.1	24.2	3	0.1	58.9
2020-07-18 20:12:43	-36	24.5	2.4	0.6	60.4
2020-07-18 20:22:43	-32.1	24.6	2.1	0.4	62
2020-07-18 20:32:43	-28	25.5	1.9	0.4	62.3
2020-07-18 20:42:43	-23.3	26.6	2	0.6	63.8
2020-07-18 20:52:43	-17.7	28.3	2.1	0.9	63.8
2020-07-18 21:02:43	-11.7	30.5	1.3	0.3	64.7
2020-07-18 21:12:43	-3.7	32.6	1.6	0.7	65
2020-07-18 21:22:43	6.9	34.6	1.5	0.4	66.8
2020-07-18 21:32:43	15.3	40.1	1.5	0.6	67.8
2020-07-18 21:42:43	24.9	47.1	1.7	0.9	68.1
2020-07-18 21:52:43	35.9	55.5	1	0.1	69.3
2020-07-18 22:02:43	47.8	65	1.5	1.6	69.9
2020-07-18 22:12:43	59.8	74.4	1.5	0.1	70.2
2020-07-18 22:22:43	71.4	82.4	1.1	0.5	70.2
2020-07-18 22:32:43	81.3	88.7	1	0.6	70.2
2020-07-18 22:42:43	90.2	93.1	1.1	0.7	70.5
2020-07-18 22:52:43	97.6	95.4	0.9	0.3	70.5
2020-07-18 23:02:43	104.1	97	0.8	0.5	71.1
2020-07-18 23:12:43	109.5	97.2	1.1	0.5	71.1
2020-07-18 23:22:43	114.6	96.7	1	0.4	71.4
2020-07-18 23:32:43	119.1	95.2	0.6	0.3	72.6
2020-07-18 23:42:43	124	94.2	0.6	0.8	72.6
2020-07-18 23:52:43	128.8	93	0.6	0.6	72.6
2020-07-19 00:02:43	133.4	91.8	1	0.9	72.9
2020-07-19 00:12:43	137	89.8	0.8	0.9	72.9
2020-07-19 00:22:43	141.2	88.5	0.6	0.6	73.2
2020-07-19 00:32:43	145.3	87	1.1	1.2	73.2
2020-07-19 00:42:43	149.8	85.8	0.2	0.1	73.6
2020-07-19 00:52:43	153.7	84.7	0.8	0.4	73.9
2020-07-19 01:02:43	157.1	83.5	0.7	0.2	74.2
2020-07-19 01:12:43	160.6	82.8	0.8	0.7	74.2
2020-07-19 01:22:43	163.7	81.7	0.2	0.2	74.8
2020-07-19 01:32:43	166.5	80.6	0.6	1	74.5
2020-07-19 01:42:43	168.6	79.5	1.3	0.9	74.8
2020-07-19 01:52:43	171.1	78.9	0.3	0.6	74.8
2020-07-19 02:02:43	173.6	78.5	0.7	0.4	75.1
2020-07-19 02:12:43	175.5	77.5	0.4	0.4	75.1
2020-07-19 02:22:43	177.8	77.6	0.8	0.4	75.1
2020-07-19 02:32:43	178.5	76.4	0.4	0.4	75.1
2020-07-19 02:42:43	180.1	76.3	0.4	0.5	75.7
2020-07-19 02:52:43	180.4	75.4	0.6	0.2	75.7
2020-07-19 03:02:43	183.1	76.6	0	0	76.6
2020-07-19 03:12:43	184.6	76.5	0.1	0	76.6
2020-07-19 03:22:43	185.9	76.5	0.7	1.3	76.6
2020-07-19 03:32:43	187.4	77.1	0.1	0.4	76.3
2020-07-19 03:42:43	188	76.6	-0.2	0	76.3
2020-07-19 03:52:43	188.9	76.3	0.6	0.6	76.6
2020-07-19 04:02:43	189.8	76.3	0.5	1	76.3
2020-07-19 04:12:43	190.8	76.3	0.4	0	76.3
2020-07-19 04:22:43	189.6	75.3	0.1	0.5	76.6
2020-07-19 04:32:43	189.6	75.2	0.6	0	77.2
2020-07-19 04:42:43	187.9	74.4	0.1	0.3	77.2
2020-07-19 04:52:43	187.9	74.7	0.4	1.3	77.5
2020-07-19 05:02:43	188.4	75.9	0	0.4	77.5
2020-07-19 05:12:43	188.2	75.7	0.2	0.1	77.5
2020-07-19 05:22:43	187	75	0	0.2	77.8
2020-07-19 05:32:43	187.4	75.8	0.6	0.3	77.8
2020-07-19 05:42:43	187.1	75.7	0.5	0.3	78.4
2020-07-19 05:52:43	186.2	75.8	0.3	0.2	78.4
2020-07-19 06:02:43	186.9	76.6	0.4	0.5	78.4
2020-07-19 06:12:43	184.6	75.3	0.6	0.1	78.7
2020-07-19 06:22:43	177.2	70.3	0.8	0.8	78.4
2020-07-19 06:32:43	171.4	68	1.1	0.3	78.7
2020-07-19 06:42:43	160.2	61.3	1.5	0.4	78.4
2020-07-19 06:52:43	142.3	50.8	2.4	1.3	78.4
2020-07-19 07:02:43	118	37	3.6	2.1	78.1
2020-07-19 07:12:43	101.4	31.5	4.3	0.1	77.5
2020-07-19 07:22:43	96.1	33.5	4.2	0.7	77.2
2020-07-19 07:32:43	84.9	29	5.7	2.5	76.6
2020-07-19 07:42:43	58	11.9	12.5	9.4	75.7
2020-07-19 07:52:43	16.8	19.7	17.4	7.6	73.9
2020-07-19 08:02:43	-10.8	32.1	17.9	2.5	71.4
2020-07-19 08:12:43	-21.9	38.4	18	11	66.2
2020-07-19 08:22:43	-27.6	34.4	17.1	6.8	63.8
2020-07-19 08:32:43	-29.6	23.5	18.5	6.9	62.6
2020-07-19 08:42:43	-50.1	40.8	20.8	9.4	58.9
2020-07-19 08:52:43	-47	31.2	22.4	9.7	57.4
2020-07-19 09:02:43	-54.1	37.5	23.9	7.3	54.9
2020-07-19 09:12:43	-52.4	26.3	22	7.8	54
2020-07-19 09:22:43	-56.8	24.7	25	7.7	54.3
2020-07-19 09:32:43	-59.1	24.1	22.5	7.5	54
2020-07-19 09:42:43	-59.1	21.8	20.8	7.3	51.9
2020-07-19 09:52:43	-61.1	19.9	24	13.6	50.4
2020-07-19 10:02:43	-60.3	20.3	22.9	12.6	50.7
2020-07-19 10:12:43	-62.2	19.4	24.4	12.5	50.1
2020-07-19 10:22:43	-63.9	19.1	24.2	12.8	50.4
2020-07-19 10:32:43	-66.1	20.4	24	12.8	50.4
2020-07-19 10:42:43	-66.7	21	24.8	15.1	50.1
2020-07-19 10:52:43	-67.4	21.6	26.5	14.9	50.1
2020-07-19 11:02:43	-67.3	21.4	27.7	10.5	49.1
2020-07-19 11:12:43	-68	21.8	27.4	12	49.4
2020-07-19 11:22:43	-67.9	22.2	30	15.6	48.8
2020-07-19 11:32:43	-67.8	22.3	28.4	13	49.1
2020-07-19 11:42:43	-67.6	22.6	28.4	11	47.9
2020-07-19 11:52:43	-67.7	22.6	30.5	13	45.2
2020-07-19 12:02:43	-67.3	22.9	30.6	11.1	47.3
2020-07-19 12:12:43	-66.9	23.1	31.1	11.5	45.5
2020-07-19 12:22:43	-66.6	23.4	31.1	11.9	43.3
2020-07-19 12:32:43	-66.2	22.9	29.3	10.4	43.6
2020-07-19 12:42:43	-65.7	22.9	30.1	11.3	43.9
2020-07-19 12:52:43	-65.2	23	31.8	13.7	44.3
2020-07-19 13:02:43	-64.7	23.4	30.7	11.2	44.3
2020-07-19 13:12:43	-64	23.4	28.3	8.7	44.3
2020-07-19 13:22:43	-63.6	23.6	29	11.2	39.4
2020-07-19 13:32:43	-62.9	23.6	29	10.2	43.9
2020-07-19 13:42:43	-62.4	23.8	29.2	9.9	44.3
2020-07-19 13:52:43	-61.9	23.8	30.6	11.3	40.3
2020-07-19 14:02:43	-61.3	23.9	28.8	8.5	43
2020-07-19 14:12:43	-60.7	23.8	27.5	9.1	43
2020-07-19 14:22:43	-59.9	23.9	28.2	9.6	43
2020-07-19 14:32:43	-59.4	23.8	28.8	10.8	40.6
2020-07-19 14:42:43	-58.8	23.7	28.8	9.6	42.7
2020-07-19 14:52:43	-58	23.9	27.5	9.2	40.3
2020-07-19 15:02:43	-57.6	24	27.7	8.5	44.3
2020-07-19 15:12:43	-56.6	24	28.4	10.6	42.1
2020-07-19 15:22:43	-56.4	24.1	28.4	9.6	42.1
2020-07-19 15:32:43	-55.7	24.2	27.3	9.5	45.8
2020-07-19 15:42:43	-55.3	24.1	26.2	7.1	43
2020-07-19 15:52:43	-55	24.1	26.6	9.1	43.3
2020-07-19 16:02:43	-54.3	24	26.6	8.2	43
2020-07-19 16:12:43	-54	24	26.2	8.2	37.8
2020-07-19 16:22:43	-53.5	24	24.1	6.7	41.2
2020-07-19 16:32:43	-52.9	24	23.2	5.8	43.9
2020-07-19 16:42:43	-52.6	24	22.7	6.1	46.4
2020-07-19 16:52:43	-52	24	22.7	7.5	44.9
2020-07-19 17:02:43	-51.6	23.7	21.1	4.8	44.6
2020-07-19 17:12:43	-51.1	23.7	20	4.3	45.5
2020-07-19 17:22:43	-50.7	23.5	19.9	3.8	45.8
2020-07-19 17:32:43	-50.3	23.3	19.1	4.9	46.4
2020-07-19 17:42:43	-49.5	23.2	18.6	4.9	46.7
2020-07-19 17:52:43	-49.1	22.9	17.8	4.7	46.4
2020-07-19 18:02:43	-48.4	22.9	18.9	6.1	46.4
2020-07-19 18:12:43	-48.1	22.7	19.4	4.7	46.7
2020-07-19 18:22:43	-47.4	22.4	18.4	5.4	46.7
2020-07-19 18:32:43	-46.9	22.4	16.7	3.4	46.4
2020-07-19 18:42:43	-46.5	22	14.2	0.4	47.3
2020-07-19 18:52:43	-45.9	21.9	10.7	0.3	46.7
2020-07-19 19:02:43	-45.1	21.5	8.9	2.2	48.2
2020-07-19 19:12:43	-44.4	21.2	7.6	0.4	49.4
2020-07-19 19:22:43	-43.8	20.9	6.7	0.9	50.1
2020-07-19 19:32:43	-43	20.6	6	0.9	53.1
2020-07-19 19:42:43	-42.2	20.2	5.4	0.1	54.9
2020-07-19 19:52:43	-40.8	20.1	4.1	0.2	56.2
2020-07-19 20:02:43	-39.4	20	2.8	0.8	57.4
2020-07-19 20:12:43	-37.9	20.1	2.2	0.4	58
2020-07-19 20:22:43	-35.9	20.1	1.5	0.2	59.2
2020-07-19 20:32:43	-34	20.1	2.2	0.9	59.2
2020-07-19 20:42:43	-31.7	20.2	1.9	0.8	60.7
2020-07-19 20:52:43	-29.4	20.5	1.7	0.7	60.7
2020-07-19 21:02:43	-26.8	20.8	1.4	0.5	62
2020-07-19 21:12:43	-22.5	20	1.3	1	62.6
2020-07-19 21:22:43	-18.6	20.3	1.6	0.4	63.2
2020-07-19 21:32:43	-15.8	21.2	1.4	0.6	64.4
2020-07-19 21:42:43	-12	22.4	1.6	0.9	65.3
2020-07-19 21:52:43	-7.9	23.8	0.9	0.3	65.9
2020-07-19 22:02:43	-3.2	25.5	0.8	0.7	66.5
2020-07-19 22:12:43	2.2	27.7	1.2	0.1	66.5
2020-07-19 22:22:43	7.8	30.3	1.1	0.2	66.8
2020-07-19 22:32:43	14	33.5	1.3	0.4	66.8
2020-07-19 22:42:43	20.6	37.3	1.1	0.6	67.8
2020-07-19 22:52:43	27.7	41.4	1	0.8	68.1
2020-07-19 23:02:43	34.7	46	1	0.6	68.1
2020-07-19 23:12:43	42.1	50.6	1.1	0.4	68.4
2020-07-19 23:22:43	49.5	55.3	0.9	0.4	69
2020-07-19 23:32:43	56.9	59.7	0.9	0	70.2
2020-07-19 23:42:43	64.3	63.9	0.7	0.6	69.9
2020-07-19 23:52:43	71.7	67.5	1	0.9	70.2
2020-07-20 00:02:43	78.6	70.9	0.3	0.7	70.2
2020-07-20 00:12:43	85.1	73.8	0.7	0.6	70.2
2020-07-20 00:22:43	90.6	75.6	0.6	0.5	70.5
2020-07-20 00:32:43	95.6	77.1	0.6	0.9	71.1
2020-07-20 00:42:43	100.1	78.1	0.8	0.6	71.4
2020-07-20 00:52:43	104.3	78.6	0.5	0.1	71.4
2020-07-20 01:02:43	108	78.8	0.8	0.5	71.7
2020-07-20 01:12:43	111.5	78.9	0.9	0.6	72
2020-07-20 01:22:43	115.3	78.8	0.4	0.1	72
2020-07-20 01:32:43	118.5	78.6	1	0	72
2020-07-20 01:42:43	121.4	78.2	0.9	0.9	72
2020-07-20 01:52:43	125	78.3	0.5	0.6	72
2020-07-20 02:02:43	128.1	78.4	0.9	0.4	72.3
2020-07-20 02:12:43	130.9	78.2	0.4	0.5	72.6
2020-07-20 02:22:43	134.2	78.3	0.9	1.1	72.6
2020-07-20 02:32:43	136.9	78.4	0	0.1	72.6
2020-07-20 02:42:43	139.6	78.2	0.3	0.1	72.6
2020-07-20 02:52:43	142	78.2	0.4	0.3	72.9
2020-07-20 03:02:43	144.5	78.2	0.6	1	72.9
2020-07-20 03:12:43	147.2	78.3	0.8	0.2	73.6
2020-07-20 03:22:43	149.1	78.1	0.6	0.6	73.2
2020-07-20 03:32:43	150	77.1	0.3	0.1	73.6
2020-07-20 03:42:43	150.8	76.4	0.2	0.4	73.6
2020-07-20 03:52:43	151.7	76.1	0.4	0.3	73.6
2020-07-20 04:02:43	153.4	76.4	-0.2	0	73.6
2020-07-20 04:12:43	154.9	76.5	0	0.2	73.9
2020-07-20 04:22:43	156.1	76.3	0.5	1.1	73.9
2020-07-20 04:32:43	157.3	76.3	0.2	0.3	74.2
2020-07-20 04:42:43	158.7	76.4	0.5	0.1	74.2
2020-07-20 04:52:43	160.1	76.7	0.2	0.6	74.5
2020-07-20 05:02:43	161.2	76.8	0.2	0.2	75.1
2020-07-20 05:12:43	161.4	76.2	-0.3	0.2	75.1
2020-07-20 05:22:43	161.9	76.2	0.3	1.1	75.4
2020-07-20 05:32:43	159.7	74	0.4	0.5	75.4
2020-07-20 05:42:43	158.6	73.1	0.3	0.1	75.4
2020-07-20 05:52:43	158.5	72.8	0.3	0.4	75.4
2020-07-20 06:02:43	159.3	73.1	0.4	0.6	75.4
2020-07-20 06:12:43	158.2	72.1	0.1	0.1	75.4
2020-07-20 06:22:43	155.2	69.6	0.6	0.8	75.4
2020-07-20 06:32:43	148.7	65.3	1.5	1.5	75.4
2020-07-20 06:42:43	139.3	59.2	1.8	0.8	75.4
2020-07-20 06:52:43	124.2	50.2	2.3	1	75.1
2020-07-20 07:02:43	107.4	40.9	3.2	1.1	75.1
2020-07-20 07:12:43	91.6	32.8	3.4	0.8	81.2
2020-07-20 07:22:43	79.6	27.5	4	0.6	80.3
2020-07-20 07:32:43	67.1	22.4	5.9	2.5	79.3
2020-07-20 07:42:43	48.4	19.9	10.4	6.9	78.7
2020-07-20 07:52:43	20.9	34.1	17.6	9.3	76.6
2020-07-20 08:02:43	0.3	32.5	18	3.2	70.8
2020-07-20 08:12:43	-9.4	29.8	18	9	66.2
2020-07-20 08:22:43	-17.3	28.1	20	9.3	64.7
2020-07-20 08:32:43	-21.8	26.9	21.9	8.9	63.2
2020-07-20 08:42:43	-27.7	26.7	20.8	6.6	59.8
2020-07-20 08:52:43	-33	28.1	23.9	10	57.1
2020-07-20 09:02:43	-38	27.4	24.8	9.3	56.8
2020-07-20 09:12:43	-43.7	29.2	24.7	8.7	56.2
2020-07-20 09:22:43	-47.7	28.7	25	8.6	56.8
2020-07-20 09:32:43	-48.9	28.8	25.3	6.4	56.2
2020-07-20 09:42:43	-49.6	25.8	23.5	8.9	55.2
2020-07-20 09:52:43	-53.2	26	22.2	11.7	55.2
2020-07-20 10:02:43	-52.9	26.6	23	12.3	54.3
2020-07-20 10:12:43	-54.4	24	24.3	11.9	51
2020-07-20 10:22:43	-57	24.7	25.4	13	54.6
2020-07-20 10:32:43	-60.1	25.4	23.2	11.6	54.3
2020-07-20 10:42:43	-60.6	25.7	25.7	10.6	52.5
2020-07-20 10:52:43	-61.6	25.4	25.9	11.8	51
2020-07-20 11:02:43	-61.9	25.5	26.4	10.1	46.1
2020-07-20 11:12:43	-62.4	25.3	27.4	11.6	48.2
2020-07-20 11:22:43	-62.3	24.4	29.4	13.9	50.7
2020-07-20 11:32:43	-61.7	24.7	29.6	13.8	49.4
2020-07-20 11:42:43	-61.7	24.6	28.5	12.2	48.5
2020-07-20 11:52:43	-62	24.5	28.1	11.7	47.3
2020-07-20 12:02:43	-61.7	24.7	30.9	14.4	47.6
2020-07-20 12:12:43	-61.5	24.6	29.9	10.3	47.3
2020-07-20 12:22:43	-61.1	24.5	30.9	13.4	47.6
2020-07-20 12:32:43	-60.5	24.5	29	10.6	47.3
2020-07-20 12:42:43	-59.9	24.7	30	11.5	49.1
2020-07-20 12:52:43	-59.5	24.5	28.4	9.5	49.1
2020-07-20 13:02:43	-59.2	24.5	28.9	9.1	47
2020-07-20 13:12:43	-58.6	24.6	28.6	8.4	47.3
2020-07-20 13:22:43	-58	24.5	29.3	10.2	47.3
2020-07-20 13:32:43	-57.5	24.6	27.9	8.3	46.1
2020-07-20 13:42:43	-56.9	24.7	26.7	8.7	41.8
2020-07-20 13:52:43	-56.4	24.7	27.8	9.3	46.7
2020-07-20 14:02:43	-55.8	24.8	27.7	9.7	45.5
2020-07-20 14:12:43	-55.1	24.9	28.2	9.2	45.8
2020-07-20 14:22:43	-54.6	24.9	27.9	9.3	43
2020-07-20 14:32:43	-54.2	24.9	28	9.9	45.8
2020-07-20 14:42:43	-54	24.8	28.2	9.1	47.3
2020-07-20 14:52:43	-53.3	24.8	27.5	9.5	47.3
2020-07-20 15:02:43	-52.9	24.7	25.9	7.1	49.4
2020-07-20 15:12:43	-52.4	24.7	26.8	7.3	53.1
2020-07-20 15:22:43	-52	24.6	26.9	9.4	47
2020-07-20 15:32:43	-51.7	24.5	25.2	7.7	48.2
2020-07-20 15:42:43	-51.2	24.4	25.3	7.7	47.9
2020-07-20 15:52:43	-50.6	24.4	26.1	8	49.1
2020-07-20 16:02:43	-50	24.3	24.6	6.1	51.6
2020-07-20 16:12:43	-49.5	24.3	24.8	8.4	54.6
2020-07-20 16:22:43	-49.3	24.1	24.1	7.8	49.4
2020-07-20 16:32:43	-48.8	24.2	22.6	5	53.4
2020-07-20 16:42:43	-48.3	24.2	21.5	5.5	53.1
2020-07-20 16:52:43	-48	24	21.3	4.9	57.1
2020-07-20 17:02:43	-47.4	23.9	20.4	6.1	51
2020-07-20 17:12:43	-47	23.9	19.6	5.2	54.6
2020-07-20 17:22:43	-46.7	23.8	18.1	4	49.4
2020-07-20 17:32:43	-46.4	23.6	17.3	4.8	51.9
2020-07-20 17:42:43	-46	23.4	16.7	3.4	55.2
2020-07-20 17:52:43	-45.5	23.4	17.4	4.6	54.6
2020-07-20 18:02:43	-45.3	23.2	17.1	4.6	55.2
2020-07-20 18:12:43	-45	23.1	17.3	4	60.4
2020-07-20 18:22:43	-44.7	22.9	16.6	4.8	58.3
2020-07-20 18:32:43	-44.3	23	15.5	2.9	58.6
2020-07-20 18:42:43	-44	22.8	13.1	0.7	57.1
2020-07-20 18:52:43	-43.6	22.6	8.3	0.6	61
2020-07-20 19:02:43	-43.1	22.4	6.3	1.1	62
2020-07-20 19:12:43	-42.6	22	5.8	1.8	62.6
2020-07-20 19:22:43	-41.9	21.9	5.2	0.8	62.9
2020-07-20 19:32:43	-41.5	21.7	4.4	1.5	63.5
2020-07-20 19:42:43	-41	21.4	3.5	0.4	64.4
2020-07-20 19:52:43	-40.3	21.3	2.7	0.3	65.3
2020-07-20 20:02:43	-39.1	21.2	1.6	0.2	66.5
2020-07-20 20:12:43	-37.8	21.2	1.3	0.8	68.4
2020-07-20 20:22:43	-36.2	21.1	1.2	1.1	68.1
2020-07-20 20:32:43	-34.7	21	1.6	2	68.4
2020-07-20 20:42:43	-33	20.8	0.9	0.1	69.9
2020-07-20 20:52:43	-31.1	20.7	0.7	0.8	68.1
2020-07-20 21:02:43	-29.1	20.7	1.1	0.4	67.8
2020-07-20 21:12:43	-26.6	20.5	1	0.8	67.8
2020-07-20 21:22:43	-24	20.4	1.3	1.5	67.8
2020-07-20 21:32:43	-21.7	20.7	0.6	0.8	73.9
2020-07-20 21:42:43	-19	21	1.1	0.2	73.6
2020-07-20 21:52:43	-16	21.4	1	1.4	73.9
2020-07-20 22:02:43	-13.1	21.7	0.9	0.7	74.2
2020-07-20 22:12:43	-9.6	22.4	0.8	0.6	74.2
2020-07-20 22:22:43	-6.2	23.1	0.8	0.8	74.2
2020-07-20 22:32:43	-2.5	23.8	0.7	0.3	74.2
2020-07-20 22:42:43	1.2	24.7	0.2	0.1	76.6
2020-07-20 22:52:43	5	25.6	0.3	1.1	77.2
2020-07-20 23:02:43	9	26.7	0.7	1.2	76.9
2020-07-20 23:12:43	13.3	28	0.7	1.1	78.1
2020-07-20 23:22:43	17.5	29.5	0.7	0.6	78.7
2020-07-20 23:32:43	22.3	31.3	0.4	1	78.7
2020-07-20 23:42:43	27.4	33.3	0.5	0.6	78.4
2020-07-20 23:52:43	32.6	35.5	0.5	0.8	78.7
2020-07-21 00:02:43	38	37.8	0.9	0.9	79.7
2020-07-21 00:12:43	43.5	40.2	0.7	1.4	79.3
2020-07-21 00:22:43	49.2	42.7	0.1	0.8	79.3
2020-07-21 00:32:43	54.9	45.3	0.6	1.4	79.3
2020-07-21 00:42:43	60.7	47.9	0.5	0.7	79.7
2020-07-21 00:52:43	66.8	50.6	0.4	0.6	79.7
2020-07-21 01:02:43	73	53.3	1	0.9	80
2020-07-21 01:12:43	79.3	56.1	0.7	0.8	80
2020-07-21 01:22:43	85.5	58.8	0.3	0.5	80
2020-07-21 01:32:43	91.3	60.7	0.5	0.3	80
2020-07-21 01:42:43	96.9	62.8	0.2	0.4	80
2020-07-21 01:52:43	102	64.3	0.5	0.4	80
2020-07-21 02:02:43	106.6	65.7	1.1	0.8	80
2020-07-21 02:12:43	111.3	66.7	0.9	1.3	80
2020-07-21 02:22:43	115.4	67.6	0.8	0.9	80
2020-07-21 02:32:43	118.9	68	0.7	1	80
2020-07-21 02:42:43	122.1	68.3	0.8	0.9	80
2020-07-21 02:52:43	124.9	68.5	0.7	0.3	80
2020-07-21 03:02:43	128.4	69	0.5	0.9	80
2020-07-21 03:12:43	131.9	69.8	0.9	1.1	80
2020-07-21 03:22:43	134.7	70.2	1.3	0.9	80.6
2020-07-21 03:32:43	137.3	70.6	0.5	0.8	80.6
2020-07-21 03:42:43	139.9	70.9	0.8	1.1	80.6
2020-07-21 03:52:43	141.8	71	0.9	1	80.9
2020-07-21 04:02:43	142.9	70.8	1.4	0.9	80.6
2020-07-21 04:12:43	143.7	70.3	0.8	1.1	83.3
2020-07-21 04:22:43	144.5	70	0.6	0.7	83.3
2020-07-21 04:32:43	145.4	69.6	0.7	1.1	83.3
2020-07-21 04:42:43	146.2	69.5	0.6	1	83.3
2020-07-21 04:52:43	146.8	69.2	0.6	1.2	83.9
2020-07-21 05:02:43	147.5	69	0.7	0.8	83.9
2020-07-21 05:12:43	148.1	68.9	0.8	0.6	83.9
2020-07-21 05:22:43	149.2	68.9	0.6	0.9	83.9
2020-07-21 05:32:43	150.3	69.1	0.7	1	83.9
2020-07-21 05:42:43	152.1	69.8	0.8	1.3	83.6
2020-07-21 05:52:43	152.9	69.7	0.9	2.1	83.9
2020-07-21 06:02:43	152.1	68.7	1	1.7	85.1
2020-07-21 06:12:43	152.5	68.5	1.3	1.5	85.1
2020-07-21 06:22:43	149.6	66.2	1.3	1.8	85.1
2020-07-21 06:32:43	145.8	63.8	1.5	1.7	85.1
2020-07-21 06:42:43	138.1	59.2	2.3	2	85.1
2020-07-21 06:52:43	128.9	54.2	2.5	2	84.2
2020-07-21 07:02:43	115.9	47.2	4.1	2.9	83.6
2020-07-21 07:12:43	99.3	39.6	5.3	2.6	83
2020-07-21 07:22:43	86.6	34.2	5.3	1.8	83
2020-07-21 07:32:43	76.3	29.8	6.9	3.3	82.7
2020-07-21 07:42:43	61.7	25.9	10.1	5.8	80.9
2020-07-21 07:52:43	45.7	22.1	12.1	2.5	83.6
2020-07-21 08:02:43	38	18.6	10.4	0.8	81.5
2020-07-21 08:12:43	37.9	16.8	9.2	1.7	81.5
2020-07-21 08:22:43	39.1	17.8	8	2	81.5
2020-07-21 08:32:43	39.1	19.2	9.2	3.8	81.5
2020-07-21 08:42:43	34.4	18.8	10.4	4.6	82.1
2020-07-21 08:52:43	27.5	18.6	12.9	5.4	80.6
2020-07-21 09:02:43	19.1	19.2	16.4	7	80.3
2020-07-21 09:12:43	7.8	21	18.1	5.2	76.6
2020-07-21 09:22:43	0.9	21.4	21	8.6	76.9
2020-07-21 09:32:43	-8	23.4	24.5	8.4	65.9
2020-07-21 09:42:43	-19.3	24.7	25.6	8.7	63.2
2020-07-21 09:52:43	-23.6	24.4	25.6	9.2	66.2
2020-07-21 10:02:43	-27.7	26.3	27	13.6	58.6
2020-07-21 10:12:43	-35.1	25.4	26.3	9.3	60.4
2020-07-21 10:22:43	-39.2	25.4	28	13	59.8
2020-07-21 10:32:43	-43.5	25.4	26.1	12.4	60.1
2020-07-21 10:42:43	-46.5	24.8	27.9	12	59.5
2020-07-21 10:52:43	-48.4	24.4	28.4	12.2	60.7
2020-07-21 11:02:43	-49.2	23.8	27.7	11.4	61
2020-07-21 11:12:43	-50.9	23.3	27.3	13	60.1
2020-07-21 11:22:43	-51.9	23.1	28.2	12.5	60.1
2020-07-21 11:32:43	-52.8	22.8	28.1	13.9	60.1
2020-07-21 11:42:43	-53.2	22.7	31.5	16	60.1
2020-07-21 11:52:43	-53.7	22.3	30.9	14.6	59.8
2020-07-21 12:02:43	-53.9	22.4	30.3	13.6	59.8
2020-07-21 12:12:43	-54	22.4	30	13.3	59.2
2020-07-21 12:22:43	-53.9	22.5	29.4	11.2	59.2
2020-07-21 12:32:43	-54.1	22.4	31.3	14.3	54
2020-07-21 12:42:43	-54	22.5	31.5	14.6	54
2020-07-21 12:52:43	-54.1	22.7	30.6	11.7	56.8
2020-07-21 13:02:43	-53.9	22.7	29.2	12.1	55.8
2020-07-21 13:12:43	-53.8	22.9	30.1	12.4	55.8
2020-07-21 13:22:43	-53.7	23.1	29.8	10.5	55.5
2020-07-21 13:32:43	-53.7	23.3	31.2	14.3	54
2020-07-21 13:42:43	-53.2	23.3	30.8	12.2	54.3
2020-07-21 13:52:43	-52.9	23.5	28.6	10.1	45.5
2020-07-21 14:02:43	-52.5	23.6	30	13.1	48.2
2020-07-21 14:12:43	-52.1	23.7	28.1	10.2	48.5
2020-07-21 14:22:43	-51.8	23.7	28.2	10.2	50.4
2020-07-21 14:32:43	-51.4	23.8	28.3	10.8	52.2
2020-07-21 14:42:43	-51	23.8	27.3	8.5	53.7
2020-07-21 14:52:43	-50.3	23.6	27.2	8.5	52.8
2020-07-21 15:02:43	-49.9	23.7	27.5	9.3	51.6
2020-07-21 15:12:43	-49.4	23.6	27.9	9.8	56.2
2020-07-21 15:22:43	-49	23.7	26.7	9.3	54.3
2020-07-21 15:32:43	-48.5	23.6	25.6	8.2	54.6
2020-07-21 15:42:43	-48.1	23.6	25.2	7.1	47.6
2020-07-21 15:52:43	-47.6	23.5	27.3	9.5	48.8
2020-07-21 16:02:43	-47.1	23.4	24.9	7.3	53.4
2020-07-21 16:12:43	-46.8	23.4	25	7.9	55.8
2020-07-21 16:22:43	-46.4	23.3	24.9	8	54.3
2020-07-21 16:32:43	-45.9	23.1	23	5.5	55.2
2020-07-21 16:42:43	-45.7	23.1	23.4	7.3	55.8
2020-07-21 16:52:43	-45.2	23	22.4	6.8	51.6
2020-07-21 17:02:43	-44.9	22.8	20	4.1	57.7
2020-07-21 17:12:43	-44.2	22.7	19.3	5.4	57.7
2020-07-21 17:22:43	-44	22.6	18.1	4.4	63.5
2020-07-21 17:32:43	-43.6	22.3	16.9	4	58.3
2020-07-21 17:42:43	-43	22.1	16.1	4.7	56.2
2020-07-21 17:52:43	-42.6	21.9	17	4.4	58
2020-07-21 18:02:43	-42.1	21.6	16	5.2	55.8
2020-07-21 18:12:43	-41.4	21.4	15.5	4.7	59.5
2020-07-21 18:22:43	-41.2	21.2	15.3	3.7	59.2
2020-07-21 18:32:43	-40.6	21.1	13.9	2.2	60.7
2020-07-21 18:42:43	-40	20.8	10.4	0.3	61.6
2020-07-21 18:52:43	-39.5	20.4	7.2	0.6	65.3
2020-07-21 19:02:43	-38.8	20	5.4	1.1	66.5
2020-07-21 19:12:43	-37.9	19.7	3.6	1.4	68.7
2020-07-21 19:22:43	-36.6	19.4	3.3	2.3	66.8
2020-07-21 19:32:43	-35.1	19	3.7	2.7	71.1
2020-07-21 19:42:43	-33.5	18.8	3.4	1.9	71.4
2020-07-21 19:52:43	-31.8	18.4	2.8	0.9	71.7
2020-07-21 20:02:43	-29.9	18	1.9	0.5	77.8
2020-07-21 20:12:43	-27.6	17.9	1.5	1.1	78.4
2020-07-21 20:22:43	-25.1	17.8	1.7	2.5	78.1
2020-07-21 20:32:43	-22.3	17.6	1.4	1.7	78.7
2020-07-21 20:42:43	-19.3	17.7	1.4	2.3	79.7
2020-07-21 20:52:43	-16.4	17.8	2	2.4	79.7
2020-07-21 21:02:43	-13.3	18.1	1.3	1.8	78.4
2020-07-21 21:12:43	-9.8	18.7	1.2	2.1	80.3
2020-07-21 21:22:43	-6.2	19.4	1.6	2.3	79
2020-07-21 21:32:43	-2.2	20.3	1.5	2.9	79.3
2020-07-21 21:42:43	2.3	21.2	1.5	2.6	79
2020-07-21 21:52:43	7	22.8	2	2.3	79.3
2020-07-21 22:02:43	12.2	24.6	1.8	2	79.3
2020-07-21 22:12:43	17.9	26.7	2	2.8	79.3
2020-07-21 22:22:43	23.8	29.3	1.6	2.2	79.3
2020-07-21 22:32:43	29.7	32.1	2.5	2.6	79.3
2020-07-21 22:42:43	36.1	35.3	1.7	2.6	79.3
2020-07-21 22:52:43	42.3	38.4	2	2	79.3
2020-07-21 23:02:43	48.7	41.9	2.1	2.9	79.7
2020-07-21 23:12:43	55.3	45.4	2.7	2.8	79
2020-07-21 23:22:43	62	48.9	2.2	3.5	79.3
2020-07-21 23:32:43	68.9	52.6	1.6	2.8	79.3
2020-07-21 23:42:43	75.1	55.7	2.7	3.9	79.7
2020-07-21 23:52:43	80.9	58.4	2.4	3	79.7

## Sheet: Hourly March 2021
Table S3: Hourly data for stem pressure, sap flow, and stem diameter fluctuations of Bambusa oldhamii in March 2021. Parts of these data are shown in Figure 1. These data were used to calculate cross-correlations between the three variables shown in Figure S1 B and D, and autocorrelations in Figure S1 F.
Date and Time	Stem Pressure (kPa)		Sap Flow (cm/hr)		Stem Diameter Fluctuations (µm)
Month/Day/Year Time	Mean	SD	Mean	SD
2021-03-10 00:00:15	53.1	42.5	-0.7	1	65.3
2021-03-10 00:10:15	55.5	45.2	-1.2	1.1	65.6
2021-03-10 00:20:15	58.4	48.2	-1.2	0.5	65.3
2021-03-10 00:30:15	61.4	51.1	-0.8	0.8	66.8
2021-03-10 00:40:15	64	53.8	-0.9	1	66.5
2021-03-10 00:50:15	66.9	56.8	-1	0.4	67.1
2021-03-10 01:00:15	70.3	60	-1.2	0.1	69.6
2021-03-10 01:10:15	73.7	63.7	-1.5	0.3	69.9
2021-03-10 01:20:15	77	66.9	-1.3	0.5	70.2
2021-03-10 01:30:15	79.9	69.7	-0.7	0	70.2
2021-03-10 01:40:15	82.3	71.5	-1.6	0.3	70.2
2021-03-10 01:50:15	84.5	72.7	-0.9	0.3	72.6
2021-03-10 02:00:15	86	73.7	-0.8	0.5	80.6
2021-03-10 02:10:15	86.5	73.3	-1.3	0.1	80.6
2021-03-10 02:20:15	87	74.4	-0.7	0.7	79.6
2021-03-10 02:30:15	102.9	77.5	-1.3	0.2	79.9
2021-03-10 02:40:15	104.5	80	-0.7	0.5	85.4
2021-03-10 02:50:15	107.5	83.9	-0.7	0.9	85.1
2021-03-10 03:00:15	116.9	85.1	-0.3	1.2	85.1
2021-03-10 03:10:15	120.5	89.5	-1	0.1	84.8
2021-03-10 03:20:15	123.3	92.7	-1.1	0.7	84.8
2021-03-10 03:30:15	126.7	95.4	-1.5	0.6	84.8
2021-03-10 03:40:15	129.6	97.9	-1.3	0.4	87.3
2021-03-10 03:50:15	132.1	99.8	-1	0.4	90.6
2021-03-10 04:00:15	134	101.2	-1.3	0.5	94.6
2021-03-10 04:10:15	136.6	102.3	-1.7	0.3	96.4
2021-03-10 04:20:15	138.5	103.2	-1.8	0.1	98.6
2021-03-10 04:30:15	140.6	103.7	-1.5	0.5	101
2021-03-10 04:40:15	142.8	104.6	-1.4	0	101.6
2021-03-10 04:50:15	144.9	105.8	-2	0.2	102.8
2021-03-10 05:00:15	147.6	106.3	-1.9	0.3	103.4
2021-03-10 05:10:15	149.5	106.6	-1.4	0	104.7
2021-03-10 05:20:15	151.4	106.5	-2	0.1	110.2
2021-03-10 05:30:15	153.3	105	-1.9	0.2	109.9
2021-03-10 05:40:15	154.8	105.4	-1.4	0.1	110.2
2021-03-10 05:50:15	156.3	106.3	-2	0.7	110.2
2021-03-10 06:00:15	158.1	113.2	-1.9	0.8	111.1
2021-03-10 06:10:15	164.3	110.8	-1.8	0.1	110.5
2021-03-10 06:20:15	168.1	114.5	-1.8	0	101.9
2021-03-10 06:30:15	170.4	113.9	-2.1	0.1	102.8
2021-03-10 06:40:15	168.9	117.6	-1.9	0.7	105.6
2021-03-10 06:50:15	174	121.5	-1.8	0.7	105
2021-03-10 07:00:15	173.1	120.9	-1.9	0.1	105
2021-03-10 07:10:15	174.2	121	-1.6	0.1	105.3
2021-03-10 07:20:15	175	121.1	-3.8	0.7	105.9
2021-03-10 07:30:15	180.4	124.8	-0.2	1	107.4
2021-03-10 07:40:15	177.8	121.2	-1.6	3.5	107.7
2021-03-10 07:50:15	180.2	122	-1.1	1.9	107.4
2021-03-10 08:00:15	179.7	120.7	0.3	0.5	106.5
2021-03-10 08:10:15	166.8	108.2	-1.2	0.7	106.5
2021-03-10 08:20:15	163.7	104.5	-2.6	0	106.5
2021-03-10 08:30:15	168.1	107.9	-1.2	0.8	106.5
2021-03-10 08:40:15	172.2	111.5	-0.5	1.1	106.8
2021-03-10 08:50:15	168.4	110.5	0.2	2.6	106.8
2021-03-10 09:00:15	159.2	103.5	-1.6	2.5	106.5
2021-03-10 09:10:15	145.3	91.5	-1.2	5.9	105.6
2021-03-10 09:20:15	131.6	82.2	1.5	2.5	101.6
2021-03-10 09:30:15	117.8	73.7	5.5	3.1	97.7
2021-03-10 09:40:15	99.6	60.8	4.4	0.9	87.9
2021-03-10 09:50:15	87.8	49	4.9	0.1	84.8
2021-03-10 10:00:15	67.4	28.9	7.3	3.1	79.3
2021-03-10 10:10:15	53.9	19.6	7.8	0.4	76.3
2021-03-10 10:20:15	43.4	15.9	6.8	0.4	76
2021-03-10 10:30:15	36.7	14.8	6.4	0.9	76.6
2021-03-10 10:40:15	32.6	15.3	6.7	1.1	77.2
2021-03-10 10:50:15	28.7	16.6	6.1	1.4	77.2
2021-03-10 11:00:15	24.8	17.6	5.8	1.7	76
2021-03-10 11:10:15	21	19.6	5	1	74.8
2021-03-10 11:20:15	19.5	19.9	3.1	0	81.2
2021-03-10 11:30:15	19.3	19.6	5.4	2.9	90.3
2021-03-10 11:40:15	17	20.9	6.8	1.2	79.3
2021-03-10 11:50:15	13	23.3	8.7	1.3	74.8
2021-03-10 12:00:15	8.9	25.4	9.5	0	67.1
2021-03-10 12:10:15	5.2	27.6	9.5	0	66.8
2021-03-10 12:20:15	2.1	29.2	9.9	0.5	69.6
2021-03-10 12:30:15	-0.4	30.5	11.4	0.4	64.1
2021-03-10 12:40:15	-2.8	31.8	12.4	1.1	54.9
2021-03-10 12:50:15	-5.2	32.7	10	0.5	55.8
2021-03-10 13:00:15	-6.8	33.6	10.3	0.7	57.1
2021-03-10 13:10:15	-8.5	34.4	11.1	0.5	60.4
2021-03-10 13:20:15	-10.3	35.2	11.4	1.2	54
2021-03-10 13:30:15	-12	35.7	9.4	0.1	57.1
2021-03-10 13:40:15	-11	36	10	0.4	61.3
2021-03-10 13:50:15	-13	35.9	8.1	0.1	54
2021-03-10 14:00:15	-13.2	35.9	6.8	0.5	64.4
2021-03-10 14:10:15	-13.2	35.7	5.1	0.2	68.4
2021-03-10 14:20:15	-14	36.3	3.2	0.7	63.8
2021-03-10 14:30:15	-13.6	36.2	3.2	0.6	70.2
2021-03-10 14:40:15	-13.5	36.3	7.6	1.4	50.3
2021-03-10 14:50:15	-14	35.8	4.8	1.6	58
2021-03-10 15:00:15	-13.9	35.8	5.1	1.2	58.9
2021-03-10 15:10:15	-13.7	35.3	5.2	0.3	63.5
2021-03-10 15:20:15	-13.8	35.6	3.4	1.2	62.6
2021-03-10 15:30:15	-13.4	35.4	2.5	0.2	68
2021-03-10 15:40:15	-12.2	34.9	2.4	0.5	72.3
2021-03-10 15:50:15	-11.4	33.7	0.9	0.6	69.3
2021-03-10 16:00:15	-10.4	32.5	0	0.4	77.8
2021-03-10 16:10:15	-8.6	32.2	-0.7	0.6	78.7
2021-03-10 16:20:15	-6.6	31	-0.3	0.5	79.6
2021-03-10 16:30:15	-3.5	31	-1.2	0.9	80.3
2021-03-10 16:40:15	1.5	27.9	-0.2	0.6	83
2021-03-10 16:50:15	-7.7	71	-1	0.2	85.1
2021-03-10 17:00:15	-7	75.3	-1.2	0.2	86.1
2021-03-10 17:10:15	2	85.4	-1.7	0.5	90.3
2021-03-10 17:20:15	6.5	88.5	-1.6	0.4	92.2
2021-03-10 17:30:15	19.7	100.4	-1.6	0.3	93.1
2021-03-10 17:40:15	28	107.8	-1.2	0.1	93.7
2021-03-10 17:50:15	34.6	113.3	-2	0.1	94.3
2021-03-10 18:00:15	42.4	120.4	-1.3	0.2	94.3
2021-03-10 18:10:15	51.4	129.9	-1	0.1	94.9
2021-03-10 18:20:15	59.4	138.3	-1.6	0.2	94.9
2021-03-10 18:30:15	64.2	143.6	-1.3	0.3	94.9
2021-03-10 18:40:15	69.2	148.8	-1.3	0	94.9
2021-03-10 18:50:15	73.4	152.4	-0.2	1.1	94.6
2021-03-10 19:00:15	70.8	150.7	-1.6	0.5	90
2021-03-10 19:10:15	72.8	153	-1.8	0.2	91.2
2021-03-10 19:20:15	80.4	160.6	-1.7	0.5	91.9
2021-03-10 19:30:15	87	168	-1.3	0.2	92.5
2021-03-10 19:40:15	93.9	174.4	-1.9	0.5	92.8
2021-03-10 19:50:15	99.9	179.3	-1.3	0.5	93.7
2021-03-10 20:00:15	103.9	181.9	-1.7	0.3	94.3
2021-03-10 20:10:15	108.4	184.5	-1.4	0.1	94.9
2021-03-10 20:20:15	113.1	188.2	-1.5	0.2	95.8
2021-03-10 20:30:15	117.5	191.2	-1.7	0.4	96.1
2021-03-10 20:40:15	119.5	190.1	-1.3	0.4	96.1
2021-03-10 20:50:15	122	189.8	-2	0.8	98
2021-03-10 21:00:15	123.9	188.2	-2.2	0.4	97.7
2021-03-10 21:10:15	126.7	187.7	-1.1	0.7	97.7
2021-03-10 21:20:15	129.3	188.9	-1.6	0.2	97.7
2021-03-10 21:30:15	134.2	192.2	-1.3	0.6	97.7
2021-03-10 21:40:15	138.2	193.7	-1.6	0.6	98.6
2021-03-10 21:50:15	142.5	196.3	-1.4	0.3	99.8
2021-03-10 22:00:15	145.7	196.1	-0.8	0.2	99.5
2021-03-10 22:10:15	150.5	196.9	-0.9	0.6	102.5
2021-03-10 22:20:15	156.1	195.9	-1.1	0.1	104.4
2021-03-10 22:30:15	155.7	189.8	-1.6	0.4	98.3
2021-03-10 22:40:15	144.8	172.7	-1.3	0.1	97.7
2021-03-10 22:50:15	152.7	178.1	-1.3	0.2	98
2021-03-10 23:00:15	161.4	181.1	-0.9	0.6	98
2021-03-10 23:10:15	167.5	185.2	-1.5	0.5	98.3
2021-03-10 23:20:15	172.4	188.4	-2.1	0.7	99.8
2021-03-10 23:30:15	159.5	180.2	-1.6	0.6	100.4
2021-03-10 23:40:15	173.2	192	-1.1	0.2	100.4
2021-03-10 23:50:15	177.8	194.9	-2.2	0.7	100.1
2021-03-11 00:00:15	194.1	212.9	-1.7	0.3	100.1
2021-03-11 00:10:15	199.5	217.7	-1.1	0.1	100.7
2021-03-11 00:20:15	173.1	185	-1.4	0.1	102.8
2021-03-11 00:30:15	181.9	191.9	-1.2	0.6	102.8
2021-03-11 00:40:15	189.7	199.1	-1.6	0.7	103.4
2021-03-11 00:50:15	193.5	202.5	-1.3	0.3	104.1
2021-03-11 01:00:15	197.4	205.6	-1.4	0.3	104.4
2021-03-11 01:10:15	199.8	207.2	-1.3	1.1	104.1
2021-03-11 01:20:15	202.3	209.1	-1.5	1	103.8
2021-03-11 01:30:15	202	207.7	-1.7	0.3	105.9
2021-03-11 01:40:15	208.7	215.1	-2.1	1.2	106.2
2021-03-11 01:50:15	191.3	188.4	-1.7	1.2	104.7
2021-03-11 02:00:15	206	204.4	-1.7	0.3	104.1
2021-03-11 02:10:15	192.6	189.4	-1.9	0.7	105.3
2021-03-11 02:20:15	191.5	187.8	-1.9	1	106.5
2021-03-11 02:30:15	190.7	186.8	-2.3	1	106.2
2021-03-11 02:40:15	187.8	188.2	-1.9	0.3	106.5
2021-03-11 02:50:15	188.5	188.7	-1.2	0.7	106.5
2021-03-11 03:00:15	189.5	189.5	-1.2	0.1	107.1
2021-03-11 03:10:15	190.5	189.1	-1.9	1.1	108
2021-03-11 03:20:15	190.5	188.2	-1.5	1.1	108.3
2021-03-11 03:30:15	190.8	188.2	-1.8	0.2	109.2
2021-03-11 03:40:15	191.4	188.2	-1.5	1.3	109.6
2021-03-11 03:50:15	190.5	186.8	-1.8	0.3	109.6
2021-03-11 04:00:15	190	185.6	-1.8	0.8	109.6
2021-03-11 04:10:15	189.8	184.7	-1.9	0.9	109.6
2021-03-11 04:20:15	188.6	182.7	-1.8	0.8	109.6
2021-03-11 04:30:15	188	181.5	-1.6	0.6	109.6
2021-03-11 04:40:15	188.8	181.7	-2.1	1.6	109.9
2021-03-11 04:50:15	189.6	181.6	-2.2	1	109.9
2021-03-11 05:00:15	189.8	180.9	-1.7	1.2	109.9
2021-03-11 05:10:15	188.8	178.8	-1.8	0.5	110.5
2021-03-11 05:20:15	185.5	174.6	-1.3	0.1	110.2
2021-03-11 05:30:15	184	172.2	-1.9	1.5	110.2
2021-03-11 05:40:15	183.1	170.4	-2.1	1.1	110.2
2021-03-11 05:50:15	182.2	169.1	-1.8	0.2	110.2
2021-03-11 06:00:15	180.8	167.3	-1.6	0.3	110.2
2021-03-11 06:10:15	180.6	166.4	-2.4	1.2	110.2
2021-03-11 06:20:15	180.2	166	-2.3	0.3	110.2
2021-03-11 06:30:15	179	164.2	-1.9	0.4	110.2
2021-03-11 06:40:15	179.6	164.6	-2	0.4	110.2
2021-03-11 06:50:15	184.4	169	-1.7	1.2	110.2
2021-03-11 07:00:15	181.4	165.3	-0.9	2.1	110.2
2021-03-11 07:10:15	171	156.2	-1.6	2	110.2
2021-03-11 07:20:15	158.1	145.3	0	2.3	109.9
2021-03-11 07:30:15	145.7	135	-0.1	1.2	109.2
2021-03-11 07:40:15	135.8	130	1	3	108.3
2021-03-11 07:50:15	127.7	120.3	-1.2	0.5	108
2021-03-11 08:00:15	132.2	118.1	0.4	1.8	107.4
2021-03-11 08:10:15	113.9	98.9	-0.2	4.1	105.9
2021-03-11 08:20:15	97.2	85.4	1.6	3.8	98.3
2021-03-11 08:30:15	72.9	78.7	1.2	3.7	95.5
2021-03-11 08:40:15	73.6	68	1.9	1.7	91.9
2021-03-11 08:50:15	60.3	60.4	2.8	2	88.2
2021-03-11 09:00:15	44	58.1	2.8	3.5	88.2
2021-03-11 09:10:15	27.9	61.4	4.8	2.6	86.7
2021-03-11 09:20:15	29	50.6	5	1.5	84.8
2021-03-11 09:30:15	29.2	34	5.9	2	80.9
2021-03-11 09:40:15	13.1	47.4	7.3	0.3	79.9
2021-03-11 09:50:15	9.9	43.9	7.9	1	79
2021-03-11 10:00:15	6.8	40.5	5.9	1.2	75.4
2021-03-11 10:10:15	3.8	43.5	7.7	1.8	75.1
2021-03-11 10:20:15	-0.2	45.3	9.5	0.4	72.9
2021-03-11 10:30:15	-2	39.5	8.4	0.9	71.1
2021-03-11 10:40:15	-2.6	36.8	8	1	71.1
2021-03-11 10:50:15	-4.4	36.5	8.5	1.7	70.5
2021-03-11 11:00:15	-8.4	36.9	11.1	1.2	70.5
2021-03-11 11:10:15	-13.4	38.5	11.1	0.1	63.2
2021-03-11 11:20:15	-16.8	39.9	9.7	1.4	59.8
2021-03-11 11:30:15	-18.9	40.4	10.6	2.5	60.1
2021-03-11 11:40:15	-20.6	41	10.7	0.1	59.8
2021-03-11 11:50:15	-22.7	41.6	12.1	0.1	58.3
2021-03-11 12:00:15	-22.9	41.9	9.4	2.7	58.3
2021-03-11 12:10:15	-24.5	41.9	8.7	0.8	58.3
2021-03-11 12:20:15	-24.4	41.8	8.1	0	59.8
2021-03-11 12:30:15	-25.2	42	7.3	0.7	63.8
2021-03-11 12:40:15	-25.7	42	6.8	0.4	61.9
2021-03-11 12:50:15	-26	42	6.2	0	63.2
2021-03-11 13:00:15	-25.8	42	7.6	2.1	62.9
2021-03-11 13:10:15	-26.1	42.2	7.8	0.8	61.9
2021-03-11 13:20:15	-28.8	42.8	6.4	0.2	61.3
2021-03-11 13:30:15	-29.2	43	6.8	0.2	61
2021-03-11 13:40:15	-29.7	43.5	8.7	0.2	60.4
2021-03-11 13:50:15	-30.8	43.9	7.7	1.6	50.3
2021-03-11 14:00:15	-31.8	44.3	8	0.7	47.6
2021-03-11 14:10:15	-32.4	44.6	7.8	0.2	51.9
2021-03-11 14:20:15	-33.3	45	6.8	1.2	51.6
2021-03-11 14:30:15	-34	45.2	7	1.6	46.7
2021-03-11 14:40:15	-33.9	45.1	8.5	2.2	46.4
2021-03-11 14:50:15	-34.4	45	6.8	1.5	47.3
2021-03-11 15:00:15	-34.3	44.9	6.6	0.7	46.4
2021-03-11 15:10:15	-34.3	44.9	8.4	1.1	46.4
2021-03-11 15:20:15	-35.4	45.1	6.5	1.4	46.7
2021-03-11 15:30:15	-35.4	45	6.7	2.3	47.3
2021-03-11 15:40:15	-35.5	45	6.4	1.1	48.5
2021-03-11 15:50:15	-35.7	45	6	1.6	48.5
2021-03-11 16:00:15	-35.9	45	5.3	1.1	48.5
2021-03-11 16:10:15	-36.2	45	5	0.2	48.8
2021-03-11 16:20:15	-36.2	44.8	4.9	0.3	53.7
2021-03-11 16:30:15	-36.1	44.6	4.4	0.9	53.7
2021-03-11 16:40:15	-36.3	44.7	4.4	1.4	57.1
2021-03-11 16:50:15	-36.3	44.6	4.1	1.4	57.4
2021-03-11 17:00:15	-36.3	44.5	3.6	0.5	60.1
2021-03-11 17:10:15	-35.7	44.1	3	0.2	59.8
2021-03-11 17:20:15	-35.2	43.8	2.3	0.5	63.5
2021-03-11 17:30:15	-34.5	43.5	2	0.1	63.8
2021-03-11 17:40:15	-33.9	43.2	1.5	0.1	66.2
2021-03-11 17:50:15	-33.2	42.9	0.9	0	66.8
2021-03-11 18:00:15	-32.2	42.4	0.8	0.5	69.3
2021-03-11 18:10:15	-31.7	42.3	0.8	0.4	69.6
2021-03-11 18:20:15	-30.6	42	0.5	0.1	72.6
2021-03-11 18:30:15	-29.2	41.3	0.3	0.2	72.6
2021-03-11 18:40:15	-27.7	40.6	-0.3	0.6	72
2021-03-11 18:50:15	-26.3	40	0.2	0.6	72
2021-03-11 19:00:15	-24.1	39.1	-0.6	0.3	72
2021-03-11 19:10:15	-22.6	38.6	-0.1	0.6	72
2021-03-11 19:20:15	-20.6	38	-0.3	0.9	72.9
2021-03-11 19:30:15	-18.3	37.5	0.3	0.6	74.8
2021-03-11 19:40:15	-16.4	37.1	0.2	0.6	74.8
2021-03-11 19:50:15	-14.8	37.1	-0.6	0.1	74.8
2021-03-11 20:00:15	-12.6	36.8	-0.4	0.7	75.1
2021-03-11 20:10:15	-10	36.7	-0.1	0.6	75.1
2021-03-11 20:20:15	-6.8	37	-0.4	0.3	75.4
2021-03-11 20:30:15	-3.4	37.7	-0.7	1.3	75.1
2021-03-11 20:40:15	-0.4	38.7	-0.5	0.6	75.4
2021-03-11 20:50:15	4.9	41.9	-0.5	0.9	75.4
2021-03-11 21:00:15	9	44.3	-0.8	0.5	75.7
2021-03-11 21:10:15	13.7	47.8	-0.9	0.9	75.4
2021-03-11 21:20:15	18.8	52.4	-0.2	0.3	76.9
2021-03-11 21:30:15	23.9	57.4	-0.7	0.7	77.8
2021-03-11 21:40:15	29	62.6	-0.9	0.9	77.8
2021-03-11 21:50:15	34	67.5	-0.8	0.1	78.7
2021-03-11 22:00:15	39.1	72.7	-1.2	0.5	79.3
2021-03-11 22:10:15	43.5	76.4	-1.4	0.7	81.5
2021-03-11 22:20:15	48	80.5	-0.9	0.2	81.5
2021-03-11 22:30:15	51.6	83.5	-1.1	0.6	81.2
2021-03-11 22:40:15	55.2	86.3	-1.2	1.7	82.4
2021-03-11 22:50:15	58.8	88.9	-1	0.8	81.8
2021-03-11 23:00:15	61.9	91.1	-1.2	1.1	83
2021-03-11 23:10:15	65.1	93.5	-0.6	0.4	82.1
2021-03-11 23:20:15	68	95.4	-1.6	0.8	83
2021-03-11 23:30:15	71	97.4	-0.5	0.2	83
2021-03-11 23:40:15	73.7	99.1	-1.5	0.5	83.3
2021-03-11 23:50:15	75.5	99.5	-0.8	0.5	83.3
2021-03-12 00:00:15	77.1	99.4	-1.1	0.6	83.6
2021-03-12 00:10:15	79.7	101	-0.8	0.9	84.2
2021-03-12 00:20:15	84.1	105.3	-1.3	0.2	84.8
2021-03-12 00:30:15	87.6	108	-0.7	0.2	84.8
2021-03-12 00:40:15	90.5	109.9	-1.5	0.8	86.1
2021-03-12 00:50:15	93.4	111.7	-1.3	0.2	86.1
2021-03-12 01:00:15	96.4	113.7	-1.1	0.3	86.4
2021-03-12 01:10:15	99.9	116.3	-1.4	0.1	87.3
2021-03-12 01:20:15	103.6	119	-1.6	0.3	87.3
2021-03-12 01:30:15	106.5	120.6	-1.5	0.2	87.6
2021-03-12 01:40:15	109.2	121.5	-1.3	0.3	89.4
2021-03-12 01:50:15	111.4	121.4	-1.2	0.1	89.1
2021-03-12 02:00:15	113.2	121.5	-2	0.3	89.1
2021-03-12 02:10:15	115.1	121.5	-1.7	0.4	89.1
2021-03-12 02:20:15	118.1	122.5	-1.6	0.5	89.7
2021-03-12 02:30:15	119.2	121.2	-1.3	0.3	90
2021-03-12 02:40:15	120.6	120.4	-0.8	0.6	89.7
2021-03-12 02:50:15	122.4	119.9	-1.7	1	90
2021-03-12 03:00:15	123.7	118.9	-1.3	0.2	90
2021-03-12 03:10:15	125.4	118.6	-1.5	0.1	89.7
2021-03-12 03:20:15	126.8	118	-1.5	0.6	90
2021-03-12 03:30:15	128.7	117.7	-1.3	0.2	90.3
2021-03-12 03:40:15	131	118.7	-1.1	0	90
2021-03-12 03:50:15	132.9	118.4	-1.7	0.4	90
2021-03-12 04:00:15	134.5	118.5	-1.5	0.3	90.9
2021-03-12 04:10:15	136.9	119.5	-1.5	1.4	90.9
2021-03-12 04:20:15	139	120	-1.9	0	90.9
2021-03-12 04:30:15	140.7	119.8	-2	0.2	91.9
2021-03-12 04:40:15	142.2	119.5	-1.6	0.6	92.2
2021-03-12 04:50:15	143.3	119.3	-1.5	1	92.2
2021-03-12 05:00:15	145.2	119.4	-2	0.2	92.8
2021-03-12 05:10:15	145.9	118.3	-1.5	0.3	92.5
2021-03-12 05:20:15	146.4	117.5	-1.6	0.4	92.8
2021-03-12 05:30:15	148.6	118.4	-1.3	0.4	92.8
2021-03-12 05:40:15	148.5	117	-1.8	0.6	92.8
2021-03-12 05:50:15	148.9	116	-2.2	0.6	93.4
2021-03-12 06:00:15	150.1	116.2	-2.1	1.4	93.4
2021-03-12 06:10:15	149.9	114.7	-2.2	1	93.4
2021-03-12 06:20:15	150.2	114.1	-1.6	1.3	93.4
2021-03-12 06:30:15	150.1	112.8	-1.4	0.4	93.1
2021-03-12 06:40:15	150.9	112.8	-1.9	1.5	93.4
2021-03-12 06:50:15	151.3	111.6	-2.2	2.3	93.1
2021-03-12 07:00:15	144.9	103.7	-1.6	1.5	92.8
2021-03-12 07:10:15	135.1	92.5	-1	1	91.5
2021-03-12 07:20:15	122	79.1	0.1	1.7	90.9
2021-03-12 07:30:15	108.5	66.9	-0.3	1.3	83.9
2021-03-12 07:40:15	93.9	53.6	0.8	2.8	83
2021-03-12 07:50:15	84.8	46.2	0.8	1.8	80.9
2021-03-12 08:00:15	84.5	45.5	1.7	1.2	79.9
2021-03-12 08:10:15	71.8	34.7	2.1	2.1	78.4
2021-03-12 08:20:15	59.8	25.7	3.6	2.1	76.9
2021-03-12 08:30:15	41.6	23.1	4.7	2.9	75.1
2021-03-12 08:40:15	42.9	22.1	5.2	3.6	71.1
2021-03-12 08:50:15	37.5	26.7	6.8	0.4	70.5
2021-03-12 09:00:15	15.7	28.6	6.9	0.3	69.6
2021-03-12 09:10:15	3.7	41.7	5.2	2.6	68.4
2021-03-12 09:20:15	5	35.7	7	3.4	66.5
2021-03-12 09:30:15	1.3	34.8	6	1.5	66.2
2021-03-12 09:40:15	-2.4	36.2	6.7	0.4	66.5
2021-03-12 09:50:15	-9.8	42.5	8.6	2.4	60.1
2021-03-12 10:00:15	-12.1	41.8	8	1	57.4
2021-03-12 10:10:15	-18.5	47.6	9.4	1.8	53.1
2021-03-12 10:20:15	-22.7	49.4	6.9	1	53.7
2021-03-12 10:30:15	-21.1	46.9	6.7	2.2	55.2
2021-03-12 10:40:15	-21.2	45.2	5.6	0.1	54.3
2021-03-12 11:10:02	-49.7	78.6	6.8	3.3	45.8
2021-03-12 11:20:02	-50.7	78.8	8.4	0.8	47
2021-03-12 11:30:02	-52.7	79.3	9.4	1.2	46.7
2021-03-12 11:40:02	-54.7	80.1	9.8	0.7	45.5
2021-03-12 11:50:02	-56.4	80.6	10.2	1.5	45.8
2021-03-12 12:00:02	-57.9	80.9	10.6	0.5	45.5
2021-03-12 12:10:02	-59.4	81.2	9.8	2.5	40.9
2021-03-12 12:20:02	-60	80.9	7.7	0.5	42.7
2021-03-12 12:30:02	-59.9	79.6	6.7	0.1	43.3
2021-03-12 12:40:02	-59.2	78.1	7.4	0.3	45.5
2021-03-12 12:50:02	-58.8	76.9	8.7	0.7	47.3
2021-03-12 13:00:02	-59.2	76.4	7.9	0.5	37.8
2021-03-12 13:10:02	-59.9	75.9	7	0.3	48.2
2021-03-12 13:20:02	-59.4	74.9	6.2	0.2	45.2
2021-03-12 13:30:02	-59.1	74.1	6.5	0.6	46.1
2021-03-12 13:40:02	-59	73.5	6.7	0.1	43.6
2021-03-12 13:50:02	-58.7	73	7.1	0.4	42.7
2021-03-12 14:00:02	-58.7	72.8	8.1	0.7	40.6
2021-03-12 14:10:02	-59.6	72.9	7.4	0.2	41.8
2021-03-12 14:20:02	-59.8	72.6	7.2	0.5	41.2
2021-03-12 14:30:02	-60	72.5	7.7	0.5	41.8
2021-03-12 14:40:02	-60.1	72.2	7.1	0.2	43.3
2021-03-12 14:50:02	-60.2	72	7.2	1.7	44.5
2021-03-12 15:00:02	-60.4	71.8	6	0.2	43.6
2021-03-12 15:10:02	-60	71.4	6.7	0.1	44.9
2021-03-12 15:20:02	-60	71.1	5.5	0.4	51.6
2021-03-12 15:30:02	-59.3	70.4	4.3	1	54.9
2021-03-12 15:40:02	-58.6	69.7	3.2	0.7	58.3
2021-03-12 15:50:02	-57.4	68.6	2.1	0.4	58.9
2021-03-12 16:00:02	-55.8	67.4	2	0.7	63.8
2021-03-12 16:10:02	-53.8	66.1	1.4	0.8	62.9
2021-03-12 16:20:02	-51.8	64.6	1.6	0	62.9
2021-03-12 16:30:02	-49.7	63.4	1.6	1.3	52.2
2021-03-12 16:40:02	-48.5	62.6	1.9	0.6	52.8
2021-03-12 16:50:02	-47	62.2	2.3	0.3	51.6
2021-03-12 17:00:02	-45.6	61.6	1.9	0.4	53.1
2021-03-12 17:10:02	-43.9	61	1.7	0.3	55.8
2021-03-12 17:20:02	-41.9	60.9	0.3	0.8	57.7
2021-03-12 17:30:02	-38.1	60.1	0	0.8	59.2
2021-03-12 17:40:02	-32.7	60.5	-0.4	1	59.2
2021-03-12 17:50:02	-25.5	62.7	0	0.3	63.2
2021-03-12 18:00:02	-18	67.2	-0.4	1.1	62.9
2021-03-12 18:10:02	-11.1	72.4	0.2	0.3	63.2
2021-03-12 18:20:02	-5.5	76	0	0.7	63.2
2021-03-12 18:30:02	0.1	80	0	0.6	63.5
2021-03-12 18:40:02	5.3	83.2	-0.2	0.7	63.5
2021-03-12 18:50:02	9.3	84.5	-0.3	0.3	63.5
2021-03-12 19:00:02	12.3	85.7	-0.4	0.9	63.5
2021-03-12 19:10:02	15.9	87.3	-0.5	0.7	66.5
2021-03-12 19:20:02	19.9	89.6	-0.2	1	68.7
2021-03-12 19:30:02	23.8	91.6	0	0	69.3
2021-03-12 19:40:02	28.2	94.8	-0.1	0.2	69.6
2021-03-12 19:50:02	32.6	97.7	-0.1	0	70.2
2021-03-12 20:00:02	36.7	100.1	-0.7	0.6	70.8
2021-03-12 20:10:02	41.1	103.4	-0.7	0.2	71.1
2021-03-12 20:20:02	44	103.8	-0.1	0	71.4
2021-03-12 20:30:02	46.7	104.6	-0.1	0.4	71.7
2021-03-12 20:40:02	49.1	106	-1	0.1	71.7
2021-03-12 20:50:02	52.3	107.8	-0.6	0.4	72
2021-03-12 21:00:02	57.4	111.8	-1	0.5	73.2
2021-03-12 21:10:02	62.1	115.1	-1	0.3	73.8
2021-03-12 21:20:02	66.1	117.5	-1	0.5	74.5
2021-03-12 21:30:02	69.4	119.1	-1.4	0	75.7
2021-03-12 21:40:02	72	120.3	-1.6	0.9	75.7
2021-03-12 21:50:02	74.3	120.1	-0.8	1.3	76.9
2021-03-12 22:00:02	77.2	120.3	-1	0.1	76.9
2021-03-12 22:10:02	80.2	121.5	-0.9	0.6	76.6
2021-03-12 22:20:02	82	120.6	-1.3	1	77.2
2021-03-12 22:30:02	86	122.8	-1.6	0.6	77.8
2021-03-12 22:40:02	88.4	122.6	-1.8	0.8	79
2021-03-12 22:50:02	91	123	-1.1	0.1	79
2021-03-12 23:00:02	93.3	123.3	-1.3	1	79.3
2021-03-12 23:10:02	95.2	122.2	-1.4	0.1	79.3
2021-03-12 23:20:02	96.6	121	-1.2	0.2	79.6
2021-03-12 23:30:02	97.7	119.3	-0.9	0.4	80.3
2021-03-12 23:40:02	100.2	119.1	-1.1	0.4	79.6
2021-03-12 23:50:02	101.7	117.9	-1.2	0.2	80.3
2021-03-13 00:00:02	102.3	115.7	-1.1	0.2	81.8
2021-03-13 00:10:02	103.9	116	-1.5	0.1	82.4
2021-03-13 00:20:02	106.3	116.2	-1.5	0.9	82.1
2021-03-13 00:30:02	108	116.3	-1.5	0.6	82.4
2021-03-13 00:40:02	111.7	117.2	-1.2	0.5	82.1
2021-03-13 00:50:02	113.2	116.7	-1.1	0.4	82.4
2021-03-13 01:00:02	116.1	116.3	-1.3	0.3	82.4
2021-03-13 01:10:02	116	115.2	-1.5	0.6	82.4
2021-03-13 01:20:02	117.4	114.5	-0.9	0.1	82.4
2021-03-13 01:30:02	120.3	115.7	-1.3	0.6	82.4
2021-03-13 01:40:02	123.3	116.4	-1.2	0	82.7
2021-03-13 01:50:02	125.4	116.5	-1.4	0.6	82.4
2021-03-13 02:00:02	127.2	116.5	-1.1	0.1	82.4
2021-03-13 02:10:02	129.7	116.9	-1.5	0.3	82.7
2021-03-13 02:20:02	130.2	115.9	-1.3	0.2	82.7
2021-03-13 02:30:02	131.4	115.5	-1.1	0.3	83
2021-03-13 02:40:02	133	115.7	-1.3	0.1	82.7
2021-03-13 02:50:02	134.8	115.9	-1.2	0.3	83
2021-03-13 03:00:02	135.1	115	-1.3	0.5	83
2021-03-13 03:10:02	135.8	114.4	-1.3	0.7	83
2021-03-13 03:20:02	136.4	114.1	-1.2	0.2	83
2021-03-13 03:30:02	137.8	114.6	-1.6	0.1	82.7
2021-03-13 03:40:02	139.5	114.8	-1.7	1.2	83
2021-03-13 03:50:02	140.1	114.5	-1.1	0.4	83.6
2021-03-13 04:00:02	141.9	115.1	-1.6	0.7	83.6
2021-03-13 04:10:02	141.6	114.7	-1.3	0.6	84.2
2021-03-13 04:20:02	143.1	114.8	-1.3	0.1	84.5
2021-03-13 04:30:02	143	114.1	-1.1	0.1	85.4
2021-03-13 04:40:02	142.9	112.7	-1.4	0.4	85.1
2021-03-13 04:50:02	143	112.3	-1.8	0.8	85.1
2021-03-13 05:00:02	141.1	110.2	-1.7	0.1	85.1
2021-03-13 05:10:02	141.2	109.9	-1.4	0.6	85.4
2021-03-13 05:20:02	140.7	109.4	-1.9	0.3	85.1
2021-03-13 05:30:02	141.4	109.1	-1.4	0.3	84.8
2021-03-13 05:40:02	141.6	108.9	-1.4	0.6	85.1
2021-03-13 05:50:02	141	108	-1.9	0.3	85.4
2021-03-13 06:00:02	139	106	-1.5	0.5	85.1
2021-03-13 06:10:02	135.6	102.3	-1.8	1.1	85.4
2021-03-13 06:20:02	133.9	101.8	-1.2	0.7	85.1
2021-03-13 06:30:02	130.4	98.6	-1.4	0.6	84.8
2021-03-13 06:40:02	128.4	96.8	-1.3	0.2	84.8
2021-03-13 06:50:02	127.6	95.3	-1.2	1.1	84.2
2021-03-13 07:00:02	120.3	88.9	-0.9	0.5	83.6
2021-03-13 07:10:02	108.5	80.8	0.8	1.1	82.1
2021-03-13 07:20:02	87.7	71.8	-1.3	0.9	80.9
2021-03-13 07:30:02	82.4	69.1	-0.3	1.3	80.3
2021-03-13 07:40:02	71.7	64.5	-0.1	0.4	73.8
2021-03-13 07:50:02	68.7	61.7	2.1	2.8	73.2
2021-03-13 08:00:02	55.5	51	1.1	1	69.6
2021-03-13 08:10:02	51.6	42.4	3.6	0	66.2
2021-03-13 08:20:02	19.4	64.7	2.7	0.5	64.7
2021-03-13 08:30:02	28.5	53.8	1.9	0.9	64.4
2021-03-13 08:40:02	25.1	53	3	0.7	64.1
2021-03-13 08:50:02	32.1	24.8	4	2.6	63.2
2021-03-13 09:00:02	14.9	40.1	5.4	2.1	59.8
2021-03-13 09:10:02	-13.5	73.7	5.7	1	58
2021-03-13 09:20:02	-15.5	72.2	5	3.5	57.7
2021-03-13 09:30:02	-17.7	69.8	6.3	0.7	55.5
2021-03-13 09:40:02	-21.6	70.6	4.2	0.8	54.9
2021-03-13 09:50:02	-25.8	70.5	6.6	0	54.3
2021-03-13 10:00:02	-33.2	68.2	6.4	0.3	51
2021-03-13 10:10:02	-45.4	80.7	7.1	1.2	43
2021-03-13 10:20:02	-48.7	81.6	7.1	0	42.1
2021-03-13 10:30:02	-50	81.1	8	0.1	43
2021-03-13 10:40:02	-54.9	82.5	8.8	0.5	44.9
2021-03-13 10:50:02	-50.4	79.5	8.5	0.3	44.5
2021-03-13 11:00:02	-52.6	79.4	9.6	1.3	44.2
2021-03-13 11:10:02	-54.9	79.8	8.9	0.4	43.6
2021-03-13 11:20:02	-56.8	79.9	9.7	0.6	41.8
2021-03-13 11:30:02	-58.1	79.8	9.8	0.7	41.5
2021-03-13 11:40:02	-58.6	79.7	10	0	40.3
2021-03-13 11:50:02	-59.4	79.4	11.2	1.2	38.8
2021-03-13 12:00:02	-59.6	79.1	11.2	1.5	38.8
2021-03-13 12:10:02	-58.8	77.2	9.8	1.1	36.3
2021-03-13 12:20:02	-58.3	75.9	11	1.8	36.3
2021-03-13 12:30:02	-59.2	75.3	11.1	1.3	30.8
2021-03-13 12:40:02	-59.3	74.8	9.5	0.5	30.2
2021-03-13 12:50:02	-59.3	74.2	7.8	1.3	38.1
2021-03-13 13:00:02	-58.4	73.5	7	1.7	42.1
2021-03-13 13:10:02	-57.5	72.8	6.6	0.7	46.1
2021-03-13 13:20:02	-57.5	72.6	8.4	1.8	33.6
2021-03-13 13:30:02	-58.3	72.5	8.2	1	29.6
2021-03-13 13:40:02	-59.2	72.6	8.9	1.9	29.9
2021-03-13 13:50:02	-59.9	72.6	8.2	1.5	31.1
2021-03-13 14:00:02	-60.4	72.5	8.7	1.8	30.8
2021-03-13 14:10:02	-60.8	72.5	8.6	2.6	29.9
2021-03-13 14:20:02	-60.9	72.5	8	1.6	32
2021-03-13 14:30:02	-61.2	72.3	7.8	2.8	30.5
2021-03-13 14:40:02	-61	72.1	6.9	2.1	28.4
2021-03-13 14:50:02	-61	71.8	6.9	1.8	31.4
2021-03-13 15:00:02	-61	71.7	6.8	1.7	31.4
2021-03-13 15:10:02	-61	71.3	6.8	2.3	31.7
2021-03-13 15:20:02	-61.1	71.1	7	2.2	34.8
2021-03-13 15:30:02	-60.9	71	6.4	0.9	33.9
2021-03-13 15:40:02	-60.7	70.8	5.6	1.1	33.3
2021-03-13 15:50:02	-60.2	70.2	5.6	1.4	33.3
2021-03-13 16:00:02	-59.6	70	5.3	0.6	33
2021-03-13 16:10:02	-59.7	69.8	5	0.7	34.5
2021-03-13 16:20:02	-59.6	69.6	5.3	1	34.8
2021-03-13 16:30:02	-59.5	69.7	4.8	0.5	35.7
2021-03-13 16:40:02	-59.1	69.9	4.4	1.3	41.2
2021-03-13 16:50:02	-58.6	70	4	0.3	45.2
2021-03-13 17:00:02	-58	70.3	3.2	0.3	46.7
2021-03-13 17:10:02	-57.5	70.8	2.9	0.9	48.2
2021-03-13 17:20:02	-56.3	70.8	1.9	0.4	48.5
2021-03-13 17:30:02	-55.1	70.7	1.6	0.3	55.5
2021-03-13 17:40:02	-53.5	70.6	1.5	0.2	56.1
2021-03-13 17:50:02	-51.4	70.7	0.6	0.2	58
2021-03-13 18:00:02	-49.1	71.1	0.1	0.1	57.7
2021-03-13 18:10:02	-45.8	72	0.3	0.4	57.4
2021-03-13 18:20:02	-41.6	73.5	-0.3	0.4	58
2021-03-13 18:30:02	-35.8	76.9	-0.7	0.9	58.3
2021-03-13 18:40:02	-28	83.3	-0.6	0.9	59.8
2021-03-13 18:50:02	-17.9	94.6	-0.5	0.2	60.4
2021-03-13 19:00:02	-7.2	108.9	-0.6	0.8	62.9
2021-03-13 19:10:02	2.1	120.1	-0.7	0.3	62.9
2021-03-13 19:20:02	9	125.2	-0.6	0.4	63.2
2021-03-13 19:30:02	14.9	127	-0.4	0	63.8
2021-03-13 19:40:02	20.6	126.9	-1.1	0.7	63.8
2021-03-13 19:50:02	25.7	124.9	-1	0.8	63.8
2021-03-13 20:00:02	31.4	123.6	-1.2	0.5	63.5
2021-03-13 20:10:02	37.6	122.9	-0.6	0.3	65.9
2021-03-13 20:20:02	44.4	124	-1.2	0.2	65.6
2021-03-13 20:30:02	50.4	124.6	-0.8	0.5	65.9
2021-03-13 20:40:02	55.7	125.6	-1	1	65.6
2021-03-13 20:50:02	59.7	125.9	-0.5	0.6	65.9
2021-03-13 21:00:02	63.5	127.1	-0.9	1.1	65.6
2021-03-13 21:10:02	68.2	129.1	-1.2	0.7	65.6
2021-03-13 21:20:02	73	132	-1.2	0.8	65.6
2021-03-13 21:30:02	77	133.1	-1.1	1	65.6
2021-03-13 21:40:02	80.9	134.3	-1.5	0.5	65.6
2021-03-13 21:50:02	84.4	134.7	-1.1	0.1	66.5
2021-03-13 22:00:02	86.7	133.8	-1.4	0.2	66.2
2021-03-13 22:10:02	88.6	132.9	-0.7	0.4	66.2
2021-03-13 22:20:02	91.8	133.2	-1.1	0.7	66.2
2021-03-13 22:30:02	92.5	129.8	-0.9	0.7	66.2
2021-03-13 22:40:02	93.4	127.5	-1	0.9	67.4
2021-03-13 22:50:02	92.2	123.5	-0.8	0.7	67.1
2021-03-13 23:00:02	93.6	122.9	-0.5	1.2	67.1
2021-03-13 23:10:02	95.1	121.8	-0.6	0.1	67.1
2021-03-13 23:20:02	95.6	119.6	-0.8	0.8	67.4
2021-03-13 23:30:02	95.8	117.7	-0.7	0.7	67.4
2021-03-13 23:40:02	96.6	115.1	-0.1	0.2	67.4
2021-03-13 23:50:02	96.5	112.5	-0.5	0.6	67.4
2021-03-14 00:00:02	96.1	111.1	-0.5	0.7	67.4
2021-03-14 00:10:02	97.8	109.8	-0.1	0.3	67.1
2021-03-14 00:20:02	97.6	108.9	-0.7	0.9	67.1
2021-03-14 00:30:02	100.1	109.2	-0.7	0.4	67.1
2021-03-14 00:40:02	101.6	108.9	-0.2	0.1	67.1
2021-03-14 00:50:02	103.8	109	-0.2	0.9	67.1
2021-03-14 01:00:02	105.5	108.9	-0.3	1.1	67.1
2021-03-14 01:10:02	107	108.8	-0.5	0.5	67.1
2021-03-14 01:20:02	108.6	109	-0.7	0.1	67.1
2021-03-14 01:30:02	111.7	109.7	-0.6	1.1	67.1
2021-03-14 01:40:02	112.7	109.1	-0.6	0.8	67.1
2021-03-14 01:50:02	113.8	108.4	-0.7	0.5	67.1
2021-03-14 02:00:02	116.8	109.9	-0.4	0.5	67.1
2021-03-14 02:10:02	118.9	110.2	-1.1	0.7	67.1
2021-03-14 02:20:02	122.9	110.7	-0.7	0.1	67.1
2021-03-14 02:30:02	126.9	112.6	-1	1.2	67.7
2021-03-14 02:40:02	128.7	112.5	-0.9	0.9	67.7
2021-03-14 02:50:02	131	113	-1	0.3	67.4
2021-03-14 03:00:02	132.6	112.7	-0.7	0.1	67.4
2021-03-14 03:10:02	132.8	112	-1.2	0.5	67.4
2021-03-14 03:20:02	132	110.7	-0.5	0.1	67.4
2021-03-14 03:30:02	130.1	109.6	-0.5	0.9	67.4
2021-03-14 03:40:02	129.8	108.6	-0.8	0.4	67.4
2021-03-14 03:50:02	129.3	107.9	-0.6	0.2	67.4
2021-03-14 04:00:02	128.8	107.7	-0.4	0	67.4
2021-03-14 04:10:02	129	107.1	-0.7	0.1	67.4
2021-03-14 04:20:02	128.3	106.9	-0.3	0.7	67.4
2021-03-14 04:30:02	130.2	107.3	-0.7	0.5	67.7
2021-03-14 04:40:02	131.1	108.3	-0.9	0.4	67.7
2021-03-14 04:50:02	132.6	108.4	-1	0.1	67.4
2021-03-14 05:00:02	134.2	108.5	-0.7	0.9	67.7
2021-03-14 05:10:02	135.5	108.9	-1.1	0	67.7
2021-03-14 05:20:02	136.7	109.3	-1.4	1	67.7
2021-03-14 05:30:02	137.3	108.8	-0.6	0.8	67.7
2021-03-14 05:40:02	135.2	107.1	-1.4	0.4	67.7
2021-03-14 05:50:02	134.3	106.7	-1	0.3	67.7
2021-03-14 06:00:02	133.9	106	-0.7	0.1	67.7
2021-03-14 06:10:02	133.5	105.8	-1.2	0.8	67.7
2021-03-14 06:20:02	133.4	105.4	-1	0.4	67.7
2021-03-14 06:30:02	131.4	103.8	-1	0.5	67.7
2021-03-14 06:40:02	128.5	101.6	-1	0.4	67.7
2021-03-14 06:50:02	125.9	100.5	-0.7	0.7	67.7
2021-03-14 07:00:02	120.4	97	-0.8	0.6	67.4
2021-03-14 07:10:02	116	94.2	0.2	0.8	67.4
2021-03-14 07:20:02	104.2	88.9	0.3	0.9	66.8
2021-03-14 07:30:02	95.9	85.2	0.5	0.3	66.8
2021-03-14 07:40:02	83.8	82.2	1	1.4	65.9
2021-03-14 07:50:02	70.9	78.4	1.3	0.6	64.7
2021-03-14 08:00:02	60	76.3	1.8	0.2	64.4
2021-03-14 08:10:02	54	72	2.6	0.3	64.1
2021-03-14 08:20:02	40	69.5	4.2	3.2	62.2
2021-03-14 08:30:02	29.3	52.8	5.6	0.4	58.9
2021-03-14 08:40:02	4.3	74.3	4.8	0.4	56.1
2021-03-14 08:50:02	2	69.6	6.2	1	55.8
2021-03-14 09:00:02	-7.3	76.2	4.8	1.6	54.3
2021-03-14 09:10:02	-2.8	73.4	5.1	1.3	54.3
2021-03-14 09:20:02	-7.8	74	6.3	0.5	54
2021-03-14 09:30:02	-5.4	73	5.3	0.8	51.9
2021-03-14 09:40:02	-5.8	70.9	5.7	0	51.6
2021-03-14 09:50:02	-14.3	75.4	6.1	0.6	51.6
2021-03-14 10:00:02	-27.9	77	7.4	0.4	48.5
2021-03-14 10:10:02	-46.2	91.6	6.9	0.2	47
2021-03-14 10:20:02	-36.2	77.8	8.2	0.5	46.7
2021-03-14 10:30:02	-49.6	82.3	10.4	0.1	39.7
2021-03-14 10:40:02	-53.7	82.9	9.5	0.4	37.8
2021-03-14 10:50:02	-49.3	81.2	9.5	0.5	39.4
2021-03-14 11:00:02	-49.4	80.7	8.7	0.5	38.8
2021-03-14 11:10:02	-48.2	80.3	8.7	0.6	40
2021-03-14 11:20:02	-48.1	80.3	8.7	0.1	40
2021-03-14 11:30:02	-50.9	80	7.4	0.6	40
2021-03-14 11:40:02	-46.8	81.5	8.3	0.1	39.7
2021-03-14 11:50:02	-49.5	80.4	9	0.1	40
2021-03-14 12:00:02	-55.4	80	8.3	0.2	39.1
2021-03-14 12:10:02	-59.1	80.3	8	0.3	38.4
2021-03-14 12:20:02	-57	79.7	8	0.7	38.8
2021-03-14 12:30:02	-55.3	79.8	8.7	1.5	37.8
2021-03-14 12:40:02	-68.7	83	8.3	0.3	33.3
2021-03-14 12:50:02	-71.7	84.6	8.8	0.9	32.3
2021-03-14 13:00:02	-62.3	79.9	7.6	0.9	34.5
2021-03-14 13:10:02	-55.1	80.2	7.2	0	34.8
2021-03-14 13:20:02	-52.3	81.3	6.8	0.8	36.3
2021-03-14 13:30:02	-57.1	79.3	7.6	0.3	35.4
2021-03-14 13:40:02	-60.7	77.6	7.2	0.6	30.8
2021-03-14 13:50:02	-53.3	77.7	6.3	0.1	32.6
2021-03-14 14:00:02	-57.1	75.7	6.9	0	33.6
2021-03-14 14:10:02	-59.5	75	8	1.7	32.6
2021-03-14 14:20:02	-60.3	74.8	7.6	0.2	33
2021-03-14 14:30:02	-59.6	74.5	7.2	0.4	35.7
2021-03-14 14:40:02	-59.4	74.2	7.1	0.4	33.9
2021-03-14 14:50:02	-59.2	73.8	8.9	0.7	33
2021-03-14 15:00:02	-60.7	73.6	6.9	0.7	28.4
2021-03-14 15:10:02	-59.4	73.3	5.6	0.2	30.2
2021-03-14 15:20:02	-58.6	73.1	6.9	0.3	33.9
2021-03-14 15:30:02	-60.2	72.8	7	0.6	32.6
2021-03-14 15:40:02	-59.8	72.6	5.9	0.8	35.7
2021-03-14 15:50:02	-56.1	72.8	4.1	0.1	35.1
2021-03-14 16:00:02	-44.3	79.1	4.5	0.3	37.5
2021-03-14 16:10:02	-38.7	83.7	3.9	0	36
2021-03-14 16:20:02	-36.9	84.9	3.6	0.5	38.1
2021-03-14 16:30:02	-37.1	83.6	3.9	0.2	39.4
2021-03-14 16:40:02	-35.4	84.7	3.9	0.1	39.1
2021-03-14 16:50:02	-32.6	86.9	3.3	0.9	39.7
2021-03-14 17:00:02	-25.9	94.7	2.7	0.8	42.4
2021-03-14 17:10:02	-14.7	110.4	1.9	0.2	46.7
2021-03-14 17:20:02	-4.5	123.7	1	0.1	50.3
2021-03-14 17:30:02	2.6	130.2	0.7	0.2	56.1
2021-03-14 17:40:02	11.9	138.4	0.4	0.1	56.5
2021-03-14 17:50:02	19.2	139.4	0.5	0	57.1
2021-03-14 18:00:02	27.4	141.3	-0.4	0.3	63.5
2021-03-14 18:10:02	35.1	140	-0.1	1.1	63.5
2021-03-14 18:20:02	43	137	-0.3	0	63.5
2021-03-14 18:30:02	50.9	133.6	-0.4	0.9	63.5
2021-03-14 18:40:02	55.2	127.6	-0.2	0.3	62.2
2021-03-14 18:50:02	61.7	130.1	-0.2	0.4	61.6
2021-03-14 19:00:02	62.4	123.8	-0.9	0.4	61.6
2021-03-14 19:10:02	66	124.9	-0.7	0.5	62.2
2021-03-14 19:20:02	69.8	125.3	-0.8	0.4	62.2
2021-03-14 19:30:02	72	124.8	-0.6	0.5	62.6
2021-03-14 19:40:02	75.6	125.3	-1.2	0.9	62.6
2021-03-14 19:50:02	79.2	125.3	-0.9	1	62.6
2021-03-14 20:00:02	82.9	126.4	-0.4	0.9	62.6
2021-03-14 20:10:02	89.9	128.2	-0.6	1.2	63.5
2021-03-14 20:20:02	91.2	126.8	-0.4	0.1	63.2
2021-03-14 20:30:02	95.4	126.1	-0.4	0.5	63.5
2021-03-14 20:40:02	97.4	125	-0.8	1.2	63.8
2021-03-14 20:50:02	100	122.9	-0.5	1	63.5
2021-03-14 21:00:02	103.2	122.7	-0.2	0.4	63.5
2021-03-14 21:10:02	106.3	122	-0.6	0.9	63.5
2021-03-14 21:20:02	107.4	121.5	-0.8	0.8	63.8
2021-03-14 21:30:02	109.2	117.1	-0.6	0.7	63.2
2021-03-14 21:40:02	111	116.9	-0.8	0.2	63.8
2021-03-14 21:50:02	117.2	118.1	-0.2	0.7	64.4
2021-03-14 22:00:02	121.8	118.8	-1.1	0.3	64.4
2021-03-14 22:10:02	128.1	120	-1	0.6	64.4
2021-03-14 22:20:02	132.8	119.8	-0.9	0.5	64.7
2021-03-14 22:30:02	136.3	120.3	-0.8	0.4	64.7
2021-03-14 22:40:02	141	120.9	-1	0.8	64.7
2021-03-14 22:50:02	144.7	120.8	-0.2	0.4	65
2021-03-14 23:00:02	148.5	121.3	-1.1	0.3	65
2021-03-14 23:10:02	151.9	121.7	-1.5	0.7	65
2021-03-14 23:20:02	154.2	121.4	-1.1	0.3	65
2021-03-14 23:30:02	156.3	121.6	-0.9	0.7	65.6
2021-03-14 23:40:02	159	122.1	-1	0.5	65.6
2021-03-14 23:50:02	160.8	122.1	-0.5	0.2	65.6
2021-03-15 00:00:02	162.8	122.6	-0.8	0.7	65.6
2021-03-15 00:10:02	166.4	123.7	-0.7	0.5	65.3
2021-03-15 00:20:02	170	124.9	-1.1	0.2	65.6
2021-03-15 00:30:02	172.7	125.8	-0.4	0.7	65.9
2021-03-15 00:40:02	175.2	126.2	-0.7	0.9	65.9
2021-03-15 00:50:02	177.1	126.4	-0.8	0.9	65.9
2021-03-15 01:00:02	179.5	127	-0.5	1.1	66.2
2021-03-15 01:10:02	181.9	127.4	-0.6	0.5	66.2
2021-03-15 01:20:02	184.7	128.3	-0.8	0.5	66.8
2021-03-15 01:30:02	185.3	127.5	-0.9	1.2	66.5
2021-03-15 01:40:02	186.4	127.3	-0.8	1	66.8
2021-03-15 01:50:02	188.9	127.5	-1.2	0.5	66.5
2021-03-15 02:00:02	191.5	128.1	-1	0.8	67.4
2021-03-15 02:10:02	192.5	128.2	-1.1	0.8	67.4
2021-03-15 02:20:02	192.3	127.7	-1.1	0.6	67.7
2021-03-15 02:30:02	193.5	127.5	-0.7	0.8	67.4
2021-03-15 02:40:02	194.4	126.9	-1	1.3	67.4
2021-03-15 02:50:02	194.5	126.3	-1	0.1	67.4
2021-03-15 03:00:02	195.7	126.8	-1.3	0.2	67.7
2021-03-15 03:10:02	199.2	127.3	-1	0.5	67.7
2021-03-15 03:20:02	201.1	127.2	-1.2	1.1	67.7
2021-03-15 03:30:02	201.9	126.9	-1.3	0.3	67.7
2021-03-15 03:40:02	202.7	126.4	-1.3	0.6	68.7
2021-03-15 03:50:02	203.5	126	-1.4	0.6	68.4
2021-03-15 04:00:02	204.1	125.6	-1.1	0.6	68.4
2021-03-15 04:10:02	203.8	124.4	-1.1	0.3	68.4
2021-03-15 04:20:02	203.3	123.4	-1.5	0.4	68.4
2021-03-15 04:30:02	202.9	122.5	-1	0.7	68.4
2021-03-15 04:40:02	202.6	121.7	-1.5	0.4	68.4
2021-03-15 04:50:02	204.2	122	-1.5	1.1	68.4
2021-03-15 05:00:02	204.9	121.6	-1.7	0.5	68.4
2021-03-15 05:10:02	203.6	120.3	-1.6	0	68.4
2021-03-15 05:20:02	201.7	118.8	-1.4	0.2	68.4
2021-03-15 05:30:02	199.5	117.4	-1.4	0.1	68.4
2021-03-15 05:40:02	195.6	115.3	-0.9	0.2	68.4
2021-03-15 05:50:02	190.8	111.3	-1.2	0.5	68.4
2021-03-15 06:00:02	187.8	110.2	-1.3	0.6	68.4
2021-03-15 06:10:02	186.1	109.3	-0.9	0.1	68.4
2021-03-15 06:20:02	183.5	107.9	-1	0.5	68.4
2021-03-15 06:30:02	180.7	106.6	-1.7	0.6	68.4
2021-03-15 06:40:02	180.4	106.5	-1.4	0.1	68.4
2021-03-15 06:50:02	181	105.8	-1.1	0.5	68.4
2021-03-15 07:00:02	185.8	107	-1.9	0.2	68.4
2021-03-15 07:10:02	189.2	107.8	-1.6	0.9	68.4
2021-03-15 07:20:02	195.4	109	-1.5	0.1	68.4
2021-03-15 07:30:02	202.9	111.5	-1.8	0.1	68.7
2021-03-15 07:40:02	206.1	112.3	-1.6	0.9	69
2021-03-15 07:50:02	207	113.5	-1.6	0.2	69.6
2021-03-15 08:00:02	205.4	111.2	-1.6	0.2	72.6
2021-03-15 08:10:02	202.8	113	-1.8	0.3	72.6
2021-03-15 08:20:02	203.1	113.9	-2.2	0.4	72.6
2021-03-15 08:30:02	207.7	115.3	-1.6	0.1	72.3
2021-03-15 08:40:02	215	117.2	-1.8	0.2	72.3
2021-03-15 08:50:02	218.5	117.4	-2.1	0.5	72.3
2021-03-15 09:00:02	224.9	118.3	-2.2	0.4	73.2
2021-03-15 09:10:02	230.5	118	-2.4	0.5	73.8
2021-03-15 09:20:02	229.7	115.7	-1.9	0.7	79.9
2021-03-15 09:30:02	218.9	111.7	-1.7	0.4	86.1
2021-03-15 09:40:02	204	106.5	-1.4	0.1	87
2021-03-15 09:50:02	188.2	101.4	-1.3	0.4	87
2021-03-15 10:00:02	185.5	102.5	-1.6	0.1	89.4
2021-03-15 10:10:02	188.7	104	-1.5	0.4	89.1
2021-03-15 10:20:02	194.1	105.7	-2	0.5	88.8
2021-03-15 10:30:02	198.8	106.6	-1.8	1.1	95.2
2021-03-15 10:40:02	201.3	105.7	-1.5	0.5	94.6
2021-03-15 10:50:02	200.4	106.6	-1.3	0.7	92.2
2021-03-15 11:00:02	177.3	96.5	-0.2	0.5	84.5
2021-03-15 11:10:02	137	84.7	0.1	0.7	68.4
2021-03-15 11:20:02	76.8	71.3	2.5	1.1	64.4
2021-03-15 11:30:02	8.2	95.5	4.3	0.7	58.6
2021-03-15 11:40:02	-34.2	110.4	6.8	0.7	48.5
2021-03-15 11:50:02	-50.2	87.7	6.8	0.7	56.8
2021-03-15 12:00:02	-54.5	80.6	7.8	0.1	55.8
2021-03-15 12:10:02	-52.9	76.9	7.7	0.4	68.4
2021-03-15 12:20:02	-53.3	75.3	8.1	0.4	62.6
2021-03-15 12:30:02	-55.3	74.6	8.2	0.2	52.8
2021-03-15 12:40:02	-62.5	75.1	8.5	1.9	47.6
2021-03-15 12:50:02	-57.1	74.3	7.4	0.3	53.4
2021-03-15 13:00:02	-46.1	81.5	6.2	0.2	56.1
2021-03-15 13:10:02	-44.1	84.1	7.3	1.1	59.8
2021-03-15 13:20:02	-55.7	75.2	6.2	0.2	56.5
2021-03-15 13:30:02	-59.7	67.5	7.3	0.1	51.9
2021-03-15 13:40:02	-68	67.2	7.9	0.3	52.5
2021-03-15 13:50:02	-73.5	68.1	9.2	0.2	51.9
2021-03-15 14:00:02	-63.9	64	7.8	0.5	52.8
2021-03-15 14:10:02	-56.2	65.9	6.2	1	57.4
2021-03-15 14:20:02	-67.9	64.2	8.2	0.5	47
2021-03-15 14:30:02	-64.4	60.5	7.8	0.9	50.7
2021-03-15 14:40:02	-60.5	60.7	6.3	0.5	56.5
2021-03-15 14:50:02	-73.5	61.9	6.6	0.9	49.1
2021-03-15 15:00:02	-66.9	59	6.2	0.9	48.5
2021-03-15 15:10:02	-49.4	66.4	5.6	0.8	53.1
2021-03-15 15:20:02	-43.9	71.2	5.3	0.2	58.9
2021-03-15 15:30:02	-60.9	60.9	5.9	0.1	50.7
2021-03-15 15:40:02	-69.4	58.3	6.2	0.8	49.7
2021-03-15 15:50:02	-79.7	64	7.5	0.7	39.1
2021-03-15 16:00:02	-74.5	60.2	6.7	1.1	45.8
2021-03-15 16:10:02	-55.7	65.1	5.3	1.1	52.8
2021-03-15 16:20:02	-26.5	93.4	1	1	60.1
2021-03-15 16:30:02	-0.4	129.5	0.7	0.2	65.3
2021-03-15 16:40:02	5.1	133.2	1	0.8	69.3
2021-03-15 16:50:02	-4.4	111.7	2.3	1.1	61.3
2021-03-15 17:00:02	-26.3	78.6	3.4	1.2	54.3
2021-03-15 17:10:02	-41	63.4	3.5	0.6	51.6
2021-03-15 17:20:02	-47.6	59.2	4	0.4	51.9
2021-03-15 17:30:02	-46.4	61.3	3.3	0.2	52.2
2021-03-15 17:40:02	-43.8	64.6	2.9	0.1	52.2
2021-03-15 17:50:02	-35.6	72.2	3.2	0.2	52.2
2021-03-15 18:00:02	-24.1	86.5	2.1	0.3	58.6
2021-03-15 18:10:02	-13.5	99.6	1.2	0.6	69.3
2021-03-15 18:20:02	-3.5	111.9	1.1	0.2	64.1
2021-03-15 18:30:02	2.5	116.6	0.6	0.2	66.2
2021-03-15 18:40:02	9.8	122.7	0.3	1.2	70.8
2021-03-15 18:50:02	19.1	133.5	0.3	0.5	63.2
2021-03-15 19:00:02	14.1	116.9	0	1	67.1
2021-03-15 19:10:02	18	117.1	0.5	1	66.8
2021-03-15 19:20:02	19.7	112	0.4	0.4	68
2021-03-15 19:30:02	22.7	109.1	0.1	1	76
2021-03-15 19:40:02	27.7	109.3	0.6	0.3	71.4
2021-03-15 19:50:02	29.8	106.2	0.1	0.6	70.5
2021-03-15 20:00:02	30.6	101.7	0	0.6	70.8
2021-03-15 20:10:02	34.2	101.5	0.1	1	70.8
2021-03-15 20:20:02	38.2	102.1	0.3	0.7	70.8
2021-03-15 20:30:02	39.7	99	0.5	0.2	71.1
2021-03-15 20:40:02	42.8	98.1	0.3	0.6	71.1
2021-03-15 20:50:02	46.1	97.3	-0.2	0.3	72
2021-03-15 21:00:02	46.8	95.4	0.2	0.9	72.3
2021-03-15 21:10:02	48.5	93.5	-0.5	0.8	71.4
2021-03-15 21:20:02	50.6	93.7	-0.2	0.4	72.9
2021-03-15 21:30:02	53.7	94.1	-0.1	0.5	74.2
2021-03-15 21:40:02	59.1	96.2	-0.4	0.3	74.2
2021-03-15 21:50:02	63.6	96.2	-1.1	1.1	75.1
2021-03-15 22:00:02	66.8	94.4	-0.2	1	75.1
2021-03-15 22:10:02	69.9	93.4	-0.6	1.2	75.1
2021-03-15 22:20:02	74.7	94.3	-0.7	1.1	76.6
2021-03-15 22:30:02	75.5	90.3	-0.3	1.4	78.7
2021-03-15 22:40:02	75.3	89.3	-0.2	0.3	78.7
2021-03-15 22:50:02	75.1	86.8	-0.4	0	78.7
2021-03-15 23:00:02	78.8	86.5	-0.3	0.3	78.7
2021-03-15 23:10:02	84.2	87.6	-0.3	0.1	78.7
2021-03-15 23:20:02	87.3	86.2	-0.7	1	78.7
2021-03-15 23:30:02	89.3	84.3	-0.6	1.2	78.7
2021-03-15 23:40:02	89.8	82	-0.1	0	79
2021-03-15 23:50:02	90.3	79.8	-0.3	0.3	79
2021-03-16 00:00:02	92.8	79.4	0	0.1	79.3
2021-03-16 00:10:02	95.1	78.6	0.3	0.6	79.3
2021-03-16 00:20:02	95.2	75.9	-0.4	1.4	79.3
2021-03-16 00:30:02	95.3	78.1	-0.6	0.5	79.6
2021-03-16 00:40:02	97.8	76.2	-0.4	0.8	79.3
2021-03-16 00:50:02	100.5	76.8	-0.5	0.8	79.6
2021-03-16 01:00:02	103.6	75.7	-0.4	0	79.9
2021-03-16 01:10:02	103.3	78.6	-0.9	0.8	80.3
2021-03-16 01:20:02	105.3	79.6	-0.6	0.9	80.3
2021-03-16 01:30:02	105	79	-0.6	0.8	80.3
2021-03-16 01:40:02	108.2	77.4	-0.5	0.8	80.6
2021-03-16 01:50:02	111	75.3	-0.7	1.3	80.9
2021-03-16 02:00:02	112.2	73.4	-0.4	1.1	80.9
2021-03-16 02:10:02	114.4	74.5	-0.1	0.4	80.9
2021-03-16 02:20:02	116.5	74.1	-0.6	0	80.9
2021-03-16 02:30:02	119.7	74.2	-0.8	0.4	80.9
2021-03-16 02:40:02	122	73	-0.4	0.7	80.9
2021-03-16 02:50:02	126	72.7	-0.6	0.6	81.2
2021-03-16 03:00:02	128.3	73	-0.6	0.9	82.1
2021-03-16 03:10:02	131.8	72.9	-0.6	0.5	84.8
2021-03-16 03:20:02	135.7	74.6	-1.3	0.4	85.7
2021-03-16 03:30:02	142.7	75.7	-1	1.1	86.1
2021-03-16 03:40:02	147.3	76.3	-1.3	0.5	86.1
2021-03-16 03:50:02	151.3	76.4	-0.9	1	87.3
2021-03-16 04:00:02	154.6	77.5	-0.9	0.4	87
2021-03-16 04:10:02	158.6	75.5	-0.6	0.4	87.9
2021-03-16 04:20:02	162	76.6	-0.5	0.1	87.9
2021-03-16 04:30:02	163.6	77.2	-1.1	0.1	88.2
2021-03-16 04:40:02	165	76.4	-1	0.4	90
2021-03-16 04:50:02	167.3	77.6	-1.3	0.9	89.7
2021-03-16 05:00:02	168.5	77.1	-1.4	0.3	89.7
2021-03-16 05:10:02	171.2	77.9	-0.8	0.8	90.3
2021-03-16 05:20:02	174.7	78.5	-1.6	0.2	90.6
2021-03-16 05:30:02	174.2	78.1	-1.5	0.2	90.6
2021-03-16 05:40:02	173.9	78.2	-1	0.8	90.6
2021-03-16 05:50:02	174.3	77.4	-2.1	0.6	90.6
2021-03-16 06:00:02	176.7	78.4	-1.3	0.6	90.6
2021-03-16 06:10:02	177.7	78.7	-1.7	0.9	91.9
2021-03-16 06:20:02	177.4	78.3	-1.1	0.6	91.9
2021-03-16 06:30:02	178.7	79	-0.7	0	92.2
2021-03-16 06:40:02	176.3	78.2	-1.3	0.6	91.9
2021-03-16 06:50:02	174.3	76.3	-0.7	0.5	91.9
2021-03-16 07:00:02	155.8	70.1	0.2	1.1	91.9
2021-03-16 07:10:02	126.5	64.1	0.3	2.4	89.7
2021-03-16 07:20:02	98.6	60.5	0.9	2	87.9
2021-03-16 07:30:02	76.5	59	2.4	2.3	86.1
2021-03-16 07:40:02	54	61.2	2.6	2.1	79.6
2021-03-16 07:50:02	29.1	59.5	2.9	2.3	77.2
2021-03-16 08:00:02	25.7	41	2.5	1.2	76.3
2021-03-16 08:10:02	21.6	40.9	3.5	1.1	75.1
2021-03-16 08:20:02	5	55.5	3.9	1	69.9
2021-03-16 08:30:02	-1.1	45.8	4.5	1.2	67.1
2021-03-16 08:40:02	-11.6	57.8	6.3	2.1	67.1
2021-03-16 08:50:02	-1.5	36.3	6.1	0.8	66.8
2021-03-16 09:00:02	-22.5	52.2	6.2	5.3	65.6
2021-03-16 09:10:02	-43.7	68.5	8.1	2.2	64.1
2021-03-16 09:20:02	-59.5	74.3	7.7	0.1	62.9
2021-03-16 09:30:02	-52.8	65.8	9.5	1.2	62.2
2021-03-16 09:40:02	-68.4	74.8	9.5	0.2	57.4
2021-03-16 09:50:02	-73.6	72.3	8.8	0.9	56.1
2021-03-16 10:00:02	-78.9	68.7	9.6	0	56.1
2021-03-16 10:10:02	-77.2	68.8	10.2	0.9	55.8
2021-03-16 10:20:02	-83.1	75.8	9.3	0.8	55.2
2021-03-16 10:30:02	-87.6	68.6	9.7	3.5	54.3
2021-03-16 10:40:02	-97.6	85.9	9.5	0.3	48.5
2021-03-16 10:50:02	-91.4	81.1	9.4	1.9	49.4
2021-03-16 11:00:02	-103.4	89.4	10.3	1.1	49.4
2021-03-16 11:10:02	-106	90.3	9.9	1.5	48.8
2021-03-16 11:20:02	-107.9	91.1	10.4	0.7	48.8
2021-03-16 11:30:02	-114.7	96.6	10	0.7	45.8
2021-03-16 11:40:02	-114.8	96	10.2	0.9	46.1
2021-03-16 11:50:02	-116.1	96.6	9.2	1	46.1
2021-03-16 12:00:02	-114.6	94.7	9.2	1.3	46.7
2021-03-16 12:10:02	-113.3	93	9.4	0	46.1
2021-03-16 12:20:02	-114.9	94.5	7.6	1.1	43
2021-03-16 12:30:02	-115.8	95.3	8.6	1.9	44.2
2021-03-16 12:40:02	-115.3	94.6	8.4	2.2	43.9
2021-03-16 12:50:02	-90.1	78	8	0.9	42.4
2021-03-16 13:00:02	-91.1	80	8.2	0.7	37.8
2021-03-16 13:10:02	-96.4	86.9	8.1	0.9	39.4
2021-03-16 13:20:02	-97.5	88	8.6	0.9	38.8
2021-03-16 13:30:02	-97	86.9	8.2	0.9	39.7
2021-03-16 13:40:02	-97.7	87.7	7.9	2	38.8
2021-03-16 13:50:02	-96.6	86.3	7.7	1.6	39.1
2021-03-16 14:00:02	-101.3	92.8	7.9	1.7	39.1
2021-03-16 14:10:02	-78.2	67.2	8.7	1.8	38.8
2021-03-16 14:20:02	-78.5	67.3	7.9	1.4	38.4
2021-03-16 14:30:02	-78.7	67.3	6.6	1.9	38.4
2021-03-16 14:40:02	-78	66.9	7.3	2.1	38.4
2021-03-16 14:50:02	-76.8	66.3	7.3	2.8	37.8
2021-03-16 15:00:02	-76.4	66	7.2	1.7	37.8
2021-03-16 15:10:02	-75.5	66.4	7.7	2.4	37.2
2021-03-16 15:20:02	-75.5	65.7	6.5	1.5	37.8
2021-03-16 15:30:02	-75.2	65.5	6.5	1.7	38.1
2021-03-16 15:40:02	-74.8	65.5	6.5	2	35.4
2021-03-16 15:50:02	-74.5	65.5	5	0.6	36.9
2021-03-16 16:00:02	-73.9	65.3	4.5	1.2	36
2021-03-16 16:10:02	-73.6	65.3	5.1	0	36.6
2021-03-16 16:20:02	-73.2	65.2	4.6	1.4	37.8
2021-03-16 16:30:02	-73.1	65.2	4.3	0.5	38.8
2021-03-16 16:40:02	-72.6	65.1	3.9	0.1	39.4
2021-03-16 16:50:02	-71.8	65	3.9	0.1	40.3
2021-03-16 17:00:02	-71	64.9	3.7	0.1	44.5
2021-03-16 17:10:02	-70	64.8	3	0.3	46.4
2021-03-16 17:20:02	-68.5	64.6	2.9	0.4	49.7
2021-03-16 17:30:02	-66.8	64.4	2.1	0.5	49.7
2021-03-16 17:40:02	-64.7	64.2	2	0.1	49.7
2021-03-16 17:50:02	-62.1	64.1	1.1	0.6	51
2021-03-16 18:00:02	-58.8	64.3	1.2	0	52.8
2021-03-16 18:10:02	-54.4	65.2	0.9	0.2	57.1
2021-03-16 18:20:02	-48	67.9	0.6	0.6	57.1
2021-03-16 18:30:02	-38.5	72.9	-0.1	0.3	58
2021-03-16 18:40:02	-27.9	82.4	0.6	0.3	59.5
2021-03-16 18:50:02	-19.2	92.8	0.1	0.4	59.8
2021-03-16 19:00:02	-12.6	99.8	-0.3	0.7	60.4
2021-03-16 19:10:02	-8	103	0	0.7	59.8
2021-03-16 19:20:02	-4.1	105	0	0.4	60.4
2021-03-16 19:30:02	-0.3	106.5	-0.3	1.4	60.7
2021-03-16 19:40:02	3	106.5	-0.3	0.4	60.7
2021-03-16 19:50:02	-6.6	133.6	-0.3	0.9	65.9
2021-03-16 20:00:02	-1.6	138.5	-1.1	0.6	65.9
2021-03-16 20:10:02	5.5	143.8	-0.9	1	66.2
2021-03-16 20:20:02	11.5	145.3	-0.6	1	66.5
2021-03-16 20:30:02	19.8	148.9	-0.6	0.3	67.1
2021-03-16 20:40:02	27	147.1	-0.9	0.4	67.1
2021-03-16 20:50:02	34.1	147.8	-0.3	0.6	68
2021-03-16 21:00:02	41	146.6	-1.3	0.5	68.4
2021-03-16 21:10:02	48	145.5	-0.7	0.7	68.4
2021-03-16 21:20:02	54	143.3	-0.8	1	69
2021-03-16 21:30:02	61.1	142.3	-1	0.8	70.2
2021-03-16 21:40:02	67.9	140.4	-1.1	0	71.1
2021-03-16 21:50:02	73.7	137.1	-1.3	0.3	71.1
2021-03-16 22:00:02	80.3	135.8	-1.3	0.3	71.7
2021-03-16 22:10:02	84.5	132.7	-1.1	0.3	71.7
2021-03-16 22:20:02	89.4	130.6	-1	0.2	72.6
2021-03-16 22:30:02	96.6	125.2	-1.3	0.6	72.6
2021-03-16 22:40:02	102.5	121.9	-0.8	0.8	77.8
2021-03-16 22:50:02	109	122.7	-0.8	0.3	77.5
2021-03-16 23:00:02	114	122.7	-1.3	0.7	77.8
2021-03-16 23:10:02	119.6	122.7	-1.3	0.2	77.8
2021-03-16 23:20:02	125.6	122.7	-1.5	0.2	77.5
2021-03-16 23:30:02	131.4	122.1	-1.4	0.4	77.8
2021-03-16 23:40:02	137.2	122.5	-1.5	1.1	78.1
2021-03-16 23:50:02	142.5	121.4	-1.4	0.7	78.7
2021-03-17 00:00:02	146.7	119.3	-1.1	0.8	79
2021-03-17 00:10:02	151.6	118.3	-1.5	0.2	79.9
2021-03-17 00:20:02	155.1	114.7	-0.7	0.1	81.8
2021-03-17 00:30:02	159.7	113	-1.2	0.6	81.5
2021-03-17 00:40:02	164.4	111.3	-0.9	0.7	81.5
2021-03-17 00:50:02	170.6	110.4	-1.5	0.9	82.4
2021-03-17 01:00:02	175.8	108.8	-1.8	0.1	82.4
2021-03-17 01:10:02	181	107	-1.5	0.6	82.7
2021-03-17 01:20:02	186.2	105.9	-1.7	0.3	83.9
2021-03-17 01:30:02	190.5	104.5	-1.2	1	85.7
2021-03-17 01:40:02	195.7	104	-0.8	0.5	86.4
2021-03-17 01:50:02	198.3	102.6	-1.6	0.1	86.4
2021-03-17 02:00:02	201.2	101.7	-0.9	0.7	86.1
2021-03-17 02:10:02	206.9	102	-1.8	1	86.4
2021-03-17 02:20:02	210.1	101.3	-1.5	0.6	87
2021-03-17 02:30:02	212.8	101.6	-1.6	0.2	87
2021-03-17 02:40:02	214	101.2	-1.6	0.4	87.3
2021-03-17 02:50:02	216.2	101.6	-1.2	0.1	87.6
2021-03-17 03:00:02	218	101.7	-1.6	1.2	87.9
2021-03-17 03:10:02	219	101.8	-1.3	0.4	87.6
2021-03-17 03:20:02	220.8	102.2	-1.8	0.6	87.9
2021-03-17 03:30:02	221	102.1	-1.8	1	87.9
2021-03-17 03:40:02	222.9	102.5	-1.8	1.1	87.9
2021-03-17 03:50:02	224.5	102.5	-1.2	0.9	88.2
2021-03-17 04:00:02	224.8	102.5	-1.5	0.5	88.2
2021-03-17 04:10:02	225.1	102.6	-1	0.3	88.2
2021-03-17 04:20:02	225.5	102.3	-1.2	0.1	88.2
2021-03-17 04:30:02	225.5	102.2	-1.4	0	87.9
2021-03-17 04:40:02	224.5	102.4	-1.4	0.6	88.2
2021-03-17 04:50:02	223.6	101.7	-1.4	0.3	88.2
2021-03-17 05:00:02	222.6	101	-1.9	0.9	88.2
2021-03-17 05:10:02	222.5	101.2	-1.1	0.5	88.2
2021-03-17 05:20:02	222.8	100.7	-1.6	0.9	88.2
2021-03-17 05:30:02	220	100	-1.6	0.1	88.2
2021-03-17 05:40:02	219.1	99.8	-1.7	0.1	88.2
2021-03-17 05:50:02	217.9	99.4	-1.6	0.5	88.2
2021-03-17 06:00:02	218.4	99.2	-2.2	0.3	88.2
2021-03-17 06:10:02	220.3	99.3	-1.5	1.2	88.2
2021-03-17 06:20:02	217.5	98.2	-2	0.7	88.2
2021-03-17 06:30:02	215.2	97.5	-1.5	0.7	87.9
2021-03-17 06:40:02	214.6	97.1	-2	0.7	87.9
2021-03-17 06:50:02	219.6	96.9	-1	1.4	87.9
2021-03-17 07:00:02	214	92.3	-0.6	1.1	87.9
2021-03-17 07:10:02	195.1	86.2	-1.1	1.7	87.6
2021-03-17 07:20:02	171.1	79.2	-0.6	2	86.1
2021-03-17 07:30:02	153.8	75.8	-0.2	1.4	83.6
2021-03-17 07:40:02	135.9	73.4	0.9	1.6	82.1
2021-03-17 07:50:02	98.8	64.2	1.3	2.1	76.6
2021-03-17 08:00:02	89.1	49.3	1.2	1.8	75.7
2021-03-17 08:10:02	88.2	30.9	2.6	1.7	73.8
2021-03-17 08:20:02	64.4	39.1	2.1	2	70.2
2021-03-17 08:30:02	49.9	28.3	4.5	1.9	66.5
2021-03-17 08:40:02	16.3	61.1	6.4	2.3	66.2
2021-03-17 08:50:02	13.4	41.5	6.2	1.9	63.8
2021-03-17 09:00:02	-21.8	64.9	7.7	0.9	60.7
2021-03-17 09:10:02	-15.6	55.8	9.1	2.3	60.7
2021-03-17 09:20:02	-38.2	72.6	9	1.9	58.6
2021-03-17 09:30:02	-24.3	50.2	8.8	2.6	54.6
2021-03-17 09:40:02	-43.1	71	9.4	0.7	52.8
2021-03-17 09:50:02	-50.5	64.7	9	0	50.7
2021-03-17 10:00:02	-52	60	10.5	1.4	50.7
2021-03-17 10:10:02	-54.8	66.5	10.4	1.5	47.9
2021-03-17 10:20:02	-65.6	69.7	10.1	0.9	47.6
2021-03-17 10:30:02	-74.9	68.2	9.8	1	47.3
2021-03-17 10:40:02	-85.1	68.9	10.4	0.4	46.7
2021-03-17 10:50:02	-84.7	70.6	9.3	2.6	45.5
2021-03-17 11:00:02	-95.8	73.7	10.8	2.1	44.5
2021-03-17 11:10:02	-105	78.4	12	0.5	42.1
2021-03-17 11:20:02	-107.6	79.8	11.2	2	39.7
2021-03-17 11:30:02	-107.4	90	11.3	0.1	38.8
2021-03-17 11:40:02	-107.6	89.6	11.9	0.6	38.1
2021-03-17 11:50:02	-112.6	94.9	11.6	1.1	37.8
2021-03-17 12:00:02	-116.3	97.8	11.5	0.7	37.8
2021-03-17 12:10:02	-115	95.9	11.7	1.4	37.8
2021-03-17 12:20:02	-118.4	98.9	11.9	1.1	37.2
2021-03-17 12:30:02	-123.5	103.7	10.9	0.9	33.6
2021-03-17 12:40:02	-105.4	95.9	10.9	0.9	30.8
2021-03-17 12:50:02	-106	95.2	10.4	0.4	29.3
2021-03-17 13:00:02	-108.1	97.5	11.5	1.2	27.8
2021-03-17 13:10:02	-108.3	96.9	10.9	1.1	25.6
2021-03-17 13:20:02	-110.7	102.7	11.3	0.3	24.7
2021-03-17 13:30:02	-111.8	104.4	10.9	1.6	25
2021-03-17 13:40:02	-111.1	103	10.9	1.9	25.9
2021-03-17 13:50:02	-114.3	107.7	11	2.1	26.2
2021-03-17 14:00:02	-113.2	105.5	10.7	2.9	26.5
2021-03-17 14:10:02	-111.7	102.4	9.5	3.2	26.5
2021-03-17 14:20:02	-115.2	108.3	11.2	3.4	26.2
2021-03-17 14:30:02	-105.8	92.5	9.2	2.5	26.5
2021-03-17 14:40:02	-108.1	96.1	9.8	2.2	26.2
2021-03-17 14:50:02	-109.9	99.2	9	1.9	25.6
2021-03-17 15:00:02	-105.4	91.7	7.9	1.1	21.7
2021-03-17 15:10:02	-109.3	98.5	9.1	2.6	21.4
2021-03-17 15:20:02	-102.6	87.4	7.4	2.8	22.3
2021-03-17 15:30:02	-97.9	81	7.4	2.8	24.1
2021-03-17 15:40:02	-84.4	66.5	6.4	1.4	29.6
2021-03-17 15:50:02	-76	62.9	4.8	0.9	32.3
2021-03-17 16:00:02	-78.9	63.7	5.8	0.8	32.6
2021-03-17 16:10:02	-78.1	63.6	3.8	0.6	35.1
2021-03-17 16:20:02	-85.9	68.8	5	1.5	34.2
2021-03-17 16:30:02	-87.5	70.4	4.7	0.1	34.2
2021-03-17 16:40:02	-82.7	66.3	4.3	0.3	34.2
2021-03-17 16:50:02	-73.4	62.6	3.9	0.4	35.1
2021-03-17 17:00:02	-65.4	63.7	3.5	0.4	37.8
2021-03-17 17:10:02	-56.9	69	2.9	0.6	42.7
2021-03-17 17:20:02	-49.6	75.9	2.2	0.6	43.6
2021-03-17 17:30:02	-43.9	81.1	1.8	0.5	44.9
2021-03-17 17:40:02	-40.1	83.7	1.8	0	45.8
2021-03-17 17:50:02	-34.2	90	0.7	0.6	49.1
2021-03-17 18:00:02	-27.3	97.1	0.8	0.6	49.1
2021-03-17 18:10:02	-19.9	104.1	0	0.3	49.7
2021-03-17 18:20:02	-12.4	109.3	0	0.1	51.6
2021-03-17 18:30:02	-4.7	113	-0.1	1.3	53.1
2021-03-17 18:40:02	4.2	116.2	-0.2	0.1	56.5
2021-03-17 18:50:02	14.2	120.5	0	0	56.8
2021-03-17 19:00:02	24.4	125.9	0	0.5	58
2021-03-17 19:10:02	34	130.5	-0.4	0	61.6
2021-03-17 19:20:02	40.7	132.6	-0.4	0.9	61.3
2021-03-17 19:30:02	47.4	134.6	0.1	0.2	61.3
2021-03-17 19:40:02	54	136.6	-0.7	0.3	61.3
2021-03-17 19:50:02	60.3	137.7	-0.5	0.2	61.3
2021-03-17 20:00:02	65.4	138.7	-0.5	0.5	61
2021-03-17 20:10:02	68.5	137.7	-0.7	0.1	61.3
2021-03-17 20:20:02	71.5	136.6	-0.3	0.8	61.3
2021-03-17 20:30:02	76.1	136.7	-0.4	0.4	61.3
2021-03-17 20:40:02	80.5	134.8	-0.7	0.1	61.3
2021-03-17 20:50:02	86.8	135	-0.6	0.7	62.2
2021-03-17 21:00:02	92.7	134.9	-0.7	0.7	62.9
2021-03-17 21:10:02	100	136.2	-0.7	1.1	63.2
2021-03-17 21:20:02	107	136.7	-0.9	0.5	63.2
2021-03-17 21:30:02	113.5	135.8	-0.8	0.4	63.5
2021-03-17 21:40:02	119.3	134.1	-1.3	0.7	63.5
2021-03-17 21:50:02	126.3	134.1	-1	0.4	64.4
2021-03-17 22:00:02	134.3	134.7	-1.3	1.2	65.6
2021-03-17 22:10:02	142.6	135.4	-0.8	0.5	66.8
2021-03-17 22:20:02	149.2	134.2	-1.3	0.5	68
2021-03-17 22:30:02	156.7	134.4	-1.2	0.9	69
2021-03-17 22:40:02	163.7	134.3	-1	1	70.8
2021-03-17 22:50:02	170.2	133.4	-1.1	0.5	70.5
2021-03-17 23:00:02	175.1	131.3	-1.1	0.5	70.5
2021-03-17 23:10:02	179.2	128.9	-1.3	0.4	70.5
2021-03-17 23:20:02	183.9	126.8	-1.2	0.3	71.1
2021-03-17 23:30:02	190	125.7	-1	0.3	72.3
2021-03-17 23:40:02	195.2	122.7	-1.4	0.3	72.9
2021-03-17 23:50:02	201.2	120.8	-1.4	0.4	72.9
2021-03-18 00:00:02	206.2	117.5	-1.5	0.1	73.8
2021-03-18 00:10:02	209.7	113.2	-1.7	0.4	73.5
2021-03-18 00:20:02	215.1	110.8	-1.9	0.5	73.8
2021-03-18 00:30:02	221.4	109.4	-1.7	0.9	73.8
2021-03-18 00:40:02	226.8	107.9	-1.4	0.9	74.2
2021-03-18 00:50:02	230.6	105.2	-1.6	0.2	73.8
2021-03-18 01:00:02	234.8	103.7	-1.5	1.4	74.5
2021-03-18 01:10:02	238.7	103.1	-1.4	0.8	74.5
2021-03-18 01:20:02	240.8	102.2	-1.2	0.6	74.8
2021-03-18 01:30:02	242.7	101	-1.4	0.1	74.8
2021-03-18 01:40:02	244.4	100.7	-1.7	0.6	74.8
2021-03-18 01:50:02	246.3	100.5	-1.8	0.2	74.8
2021-03-18 02:00:02	248.5	100.2	-1.8	0.9	74.8
2021-03-18 02:10:02	250.3	100.4	-1.3	0.6	74.8
2021-03-18 02:20:02	251.5	100.4	-1.2	0.9	74.8
2021-03-18 02:30:02	252.2	100.2	-1.5	0.2	74.8
2021-03-18 02:40:02	253.5	100.4	-1.2	0	74.8
2021-03-18 02:50:02	254.4	100.5	-0.7	0.3	75.1
2021-03-18 03:00:02	255	100.4	-1.2	0.3	75.1
2021-03-18 03:10:02	255.2	100.2	-1.8	0.3	75.1
2021-03-18 03:20:02	255.2	100.3	-1.4	0.4	75.4
2021-03-18 03:30:02	255.8	100	-1.5	0	75.1
2021-03-18 03:40:02	257.5	100.6	-1.2	0.7	75.4
2021-03-18 03:50:02	258.8	100.7	-2	0.7	75.1
2021-03-18 04:00:02	260.1	101.3	-1.8	0.1	75.1
2021-03-18 04:10:02	260.7	101.4	-1.6	0.4	75.1
2021-03-18 04:20:02	261.3	101	-1.7	0.6	75.4
2021-03-18 04:30:02	263.5	101.8	-2.2	0.6	75.4
2021-03-18 04:40:02	266	102.7	-1.6	0.1	76
2021-03-18 04:50:02	268.5	103.4	-1.9	0.3	75.7
2021-03-18 05:00:02	269.4	103.6	-2	0.7	76
2021-03-18 05:10:02	269.6	103.5	-1.9	0.1	76
2021-03-18 05:20:02	269.4	103.1	-1.8	0.3	76
2021-03-18 05:30:02	269.2	102.8	-2.1	0.5	75.7
2021-03-18 05:40:02	269.6	102.9	-1.9	0.2	76
2021-03-18 05:50:02	269.5	103.4	-1.9	0	76.3
2021-03-18 06:00:02	269.4	102.8	-1.6	1.1	76.6
2021-03-18 06:10:02	268.8	102.6	-1.8	0.1	76.6
2021-03-18 06:20:02	267.3	101.7	-1.9	0.6	76.6
2021-03-18 06:30:02	266.6	101.2	-2.5	1.2	76.9
2021-03-18 06:40:02	264.9	100.6	-1.3	1.5	76.6
2021-03-18 06:50:02	255.1	96.4	-1.3	0.4	76.6
2021-03-18 07:00:02	247.9	93.8	-1.3	2.4	76.6
2021-03-18 07:10:02	234.4	88.3	-0.1	1.8	76.6
2021-03-18 07:20:02	213.4	80.8	-0.1	1.3	76
2021-03-18 07:30:02	190.3	77.2	0.5	3.5	74.8
2021-03-18 07:40:02	160.6	73.1	2.7	3	72.6
2021-03-18 07:50:02	126.4	68.3	3.6	1.9	65.3
2021-03-18 08:00:02	100.2	51.8	4.5	3.2	61
2021-03-18 08:10:02	60.5	48.7	4.3	3.7	56.8
2021-03-18 08:20:02	43	54	4.1	1.6	51.9
2021-03-18 08:30:02	53.8	27.3	6.9	4	52.2
2021-03-18 08:40:02	27.9	60.5	7.4	1.3	50.3
2021-03-18 08:50:02	33.1	37.7	7.8	1.5	49.1
2021-03-18 09:00:02	10.9	57.5	8.7	3	48.5
2021-03-18 09:10:02	2.9	58.1	10.2	0.1	48.5
2021-03-18 09:20:02	-22.8	70.3	11.7	1.9	43.9
2021-03-18 09:30:02	-8.6	41.7	9.4	1.7	41.5
2021-03-18 09:40:02	-30.3	72.4	10.8	1.2	40.6
2021-03-18 09:50:02	-37	65.9	11.1	0.7	39.4
2021-03-18 10:00:02	-45	58	11.1	0.2	38.4
2021-03-18 10:10:02	-47.7	62.3	10.9	1.7	37.2
2021-03-18 10:20:02	-51.6	63.6	10.9	1.3	36.9
2021-03-18 10:30:02	-61	60.6	10.8	0.6	32.6
2021-03-18 10:40:02	-63.1	59.5	10.8	1.3	31.1
2021-03-18 10:50:02	-65.4	60.7	11.8	1.5	28.4
2021-03-18 11:00:02	-71.4	61	10.5	1.8	28.1
2021-03-18 11:10:02	-78.7	63.2	11.4	0.6	28.4
2021-03-18 11:20:02	-85.4	65.9	11.7	0.2	26.2
2021-03-18 11:30:02	-88.3	68.1	11.6	0	27.2
2021-03-18 11:40:02	-97.1	71.7	11.5	0.5	25.9
2021-03-18 11:50:02	-104.2	76.4	12.4	1.1	25.6
2021-03-18 12:00:02	-106.5	77.6	11.8	0.9	22.6
2021-03-18 12:10:02	-107	78.3	11.4	0.2	22.6
2021-03-18 12:20:02	-105	76.9	10.3	1	21.4
2021-03-18 12:30:02	-101.5	74.3	10.1	0	22.9
2021-03-18 12:40:02	-104.2	75.5	9.8	2.1	22.3
2021-03-18 12:50:02	-103.1	74.9	9	0.3	22
2021-03-18 13:00:02	-115.5	83.3	10.3	1.7	21.4
2021-03-18 13:10:02	-118.2	85.1	10.9	2.8	21.4
2021-03-18 13:20:02	-99.3	72.3	10.3	1.7	19.8
2021-03-18 13:30:02	-98.5	71	9.9	2.2	19.5
2021-03-18 13:40:02	-96.6	80.8	10.3	2.6	21.4
2021-03-18 13:50:02	-96.9	81.2	9.2	2.5	15.6
2021-03-18 14:00:02	-94.1	78.3	9.7	2.6	20.1
2021-03-18 14:10:02	-92.1	76.7	9.3	2	19.2
2021-03-18 14:20:02	-92.5	77.1	8.6	3.1	18.3
2021-03-18 14:30:02	-94.3	79.6	7.6	2.1	14.9
2021-03-18 14:40:02	-96.2	81.9	8.2	1.5	17.1
2021-03-18 14:50:02	-95.9	81.4	7.2	1	17.1
2021-03-18 15:00:02	-96.1	82.2	7.6	1.6	16.5
2021-03-18 15:10:02	-93.7	78.5	7.8	2.5	16.5
2021-03-18 15:20:02	-92.3	76.2	8.1	2.6	16.5
2021-03-18 15:30:02	-89.2	71.9	6.9	0.9	16.5
2021-03-18 15:40:02	-86.1	67.8	6.7	0.4	16.8
2021-03-18 15:50:02	-85.4	67	6.3	1.4	17.4
2021-03-18 16:00:02	-84.5	66.2	6.3	1.4	17.4
2021-03-18 16:10:02	-84.7	66.7	6.6	1.1	17.4
2021-03-18 16:20:02	-82.7	65	5.6	0.6	17.4
2021-03-18 16:30:02	-82.1	64.9	5.4	0	17.7
2021-03-18 16:40:02	-75.6	60.5	4.7	0	19.8
2021-03-18 16:50:02	-64.9	58.7	3.7	0.7	23.5
2021-03-18 17:00:02	-56.3	63.7	3.8	0	28.4
2021-03-18 17:10:02	-52.9	65.4	3.9	0	26.8
2021-03-18 17:20:02	-49.9	67.9	3.1	0.8	29.6
2021-03-18 17:30:02	-43.8	76.2	2.5	0.3	31.1
2021-03-18 17:40:02	-38.1	83.5	1.9	0.6	33.6
2021-03-18 17:50:02	-27.4	85.9	1.9	0.1	35.4
2021-03-18 18:00:02	-18.4	90.5	1.3	0	39.1
2021-03-18 18:10:02	-11.8	101.7	1.1	0.6	42.4
2021-03-18 18:20:02	-1.6	107.1	0.3	0.1	42.1
2021-03-18 18:30:02	7.9	112.8	0.8	0.1	44.5
2021-03-18 18:40:02	18.6	116.9	0.4	0.6	46.1
2021-03-18 18:50:02	28.2	120.8	-0.3	0.2	46.4
2021-03-18 19:00:02	38.3	126.6	-0.4	0.9	46.4
2021-03-18 19:10:02	46.6	133.7	-0.3	0.5	46.1
2021-03-18 19:20:02	53.7	138.8	-0.3	0.8	46.7
2021-03-18 19:30:02	59.9	143.3	-0.4	0.5	47
2021-03-18 19:40:02	64.7	146.4	-0.3	0.3	47.9
2021-03-18 19:50:02	69.9	151	-0.7	0	49.1
2021-03-18 20:00:02	74.1	152.7	-0.8	0.3	49.4
2021-03-18 20:10:02	77.2	152.8	-0.9	1.1	50
2021-03-18 20:20:02	80.3	152.9	-0.4	0.1	50.3
2021-03-18 20:30:02	84.5	153.7	-0.9	0.4	50.3
2021-03-18 20:40:02	89.1	154.7	-0.3	0.4	51.6
2021-03-18 20:50:02	95.1	156.7	-0.8	0.4	52.2
2021-03-18 21:00:02	100.5	157.3	-0.9	0.9	52.5
2021-03-18 21:10:02	104.6	156.5	-0.5	0.7	54.9
2021-03-18 21:20:02	109.9	157.4	-1.2	1.1	55.2
2021-03-18 21:30:02	113.9	155.6	-1.1	1	55.5
2021-03-18 21:40:02	119.7	155.6	-1.2	0.7	56.1
2021-03-18 21:50:02	125.2	154.8	-1.3	0.3	57.4
2021-03-18 22:00:02	130.6	153.5	-1.3	1.4	57.7
2021-03-18 22:10:02	134.8	150.6	-1	1	57.7
2021-03-18 22:20:02	139.8	148.6	-1.2	0.1	59.2
2021-03-18 22:30:02	144.5	146.9	-1.1	0.6	59.2
2021-03-18 22:40:02	148.5	145.1	-1.1	0.1	59.5
2021-03-18 22:50:02	151.7	142.8	-1	0.3	60.1
2021-03-18 23:00:02	155.9	142.4	-1.1	0.4	60.1
2021-03-18 23:10:02	158.6	139.7	-1	0.3	60.7
2021-03-18 23:20:02	162.7	139.5	-1.4	0.3	61.6
2021-03-18 23:30:02	167	138	-1	0.3	61.6
2021-03-18 23:40:02	171.3	137.1	-1.4	0.4	61.6
2021-03-18 23:50:02	175.4	135.4	-0.9	0	61.6
2021-03-19 00:00:02	179.1	132.7	-1.6	1	61.9
2021-03-19 00:10:02	183	130.7	-1.4	0.6	62.6
2021-03-19 00:20:02	188.2	129.3	-1.3	1.3	63.2
2021-03-19 00:30:02	192.3	126.9	-1	0.3	63.5
2021-03-19 00:40:02	196.2	125.2	-0.9	0.4	64.1
2021-03-19 00:50:02	199.9	123.4	-1.1	0.4	64.7
2021-03-19 01:00:02	202.6	121	-1.5	1.2	64.7
2021-03-19 01:10:02	206.3	120	-1.4	0.9	64.7
2021-03-19 01:20:02	210.2	119.2	-1	0.8	65
2021-03-19 01:30:02	212.5	117.3	-1.4	1.2	65
2021-03-19 01:40:02	215.3	116.9	-1.3	1.4	65.3
2021-03-19 01:50:02	218.1	116.2	-1.3	0	65.6
2021-03-19 02:00:02	220.1	115.9	-1.2	0.2	65.9
2021-03-19 02:10:02	222.8	115.3	-1.2	0.7	65.9
2021-03-19 02:20:02	224.6	114.7	-1.4	0.6	65.9
2021-03-19 02:30:02	227.1	114.7	-1.2	0	66.2
2021-03-19 02:40:02	228.4	113.5	-1.7	1.1	67.1
2021-03-19 02:50:02	229.4	113.7	-1.6	1.1	67.1
2021-03-19 03:00:02	230.9	113.1	-1.9	0.7	67.4
2021-03-19 03:10:02	232.4	112.9	-1.1	0.1	67.7
2021-03-19 03:20:02	234.2	113.6	-0.8	0	67.4
2021-03-19 03:30:02	235.5	113.4	-1.5	0.3	67.4
2021-03-19 03:40:02	237.9	114	-1.6	0.1	68
2021-03-19 03:50:02	236.8	112.7	-1.6	0.8	68.4
2021-03-19 04:00:02	241.5	114.3	-1.3	0.6	68
2021-03-19 04:10:02	243.8	114.4	-1.5	0.9	68.4
2021-03-19 04:20:02	247.2	115	-1.7	0.2	69
2021-03-19 04:30:02	245.8	114.2	-1.3	1.1	69.6
2021-03-19 04:40:02	246.8	114	-2	0.6	69.6
2021-03-19 04:50:02	245.2	113.2	-1.5	0.7	69.6
2021-03-19 05:00:02	243.9	112.6	-1.9	0.7	69.3
2021-03-19 05:10:02	241.8	112	-1.6	0.1	69.6
2021-03-19 05:20:02	240.5	111.4	-1.8	0	69.6
2021-03-19 05:30:02	239.6	111.3	-1.6	0.3	69.6
2021-03-19 05:40:02	239.6	111	-1.9	0.2	69.6
2021-03-19 05:50:02	242.1	111.5	-1.6	0.6	69.6
2021-03-19 06:00:02	241	110.2	-1.3	0.8	69.6
2021-03-19 06:10:02	236.9	109	-1.4	0.5	69.6
2021-03-19 06:20:02	233.9	107.9	-1.5	0.6	69.6
2021-03-19 06:30:02	231.7	107.4	-1.6	0.5	69.6
2021-03-19 06:40:02	232.1	107.2	-1.4	1	69.6
2021-03-19 06:50:02	233	105.9	-1	0.7	69.6
2021-03-19 07:00:02	222.6	101.7	-0.4	1.7	69.3
2021-03-19 07:10:02	200.1	94.7	-0.6	1	67.1
2021-03-19 07:20:02	176	86.9	-0.1	1.7	65.9
2021-03-19 07:30:02	156.8	82.6	1.6	1.8	65
2021-03-19 07:40:02	125.9	79.8	1.7	2.3	58
2021-03-19 07:50:02	100.1	75.1	3.6	2.4	55.5
2021-03-19 08:00:02	81.4	62.2	4.1	1.8	53.1
2021-03-19 08:10:02	68.1	35.8	5.1	3	47.6
2021-03-19 08:20:02	42.5	48.1	5.6	3.6	44.5
2021-03-19 08:30:02	25.2	49.7	8.8	1.9	41.2
2021-03-19 08:40:02	-2.9	72.2	8.4	3.5	38.8
2021-03-19 08:50:02	-15	64.7	9.3	3.2	38.4
2021-03-19 09:00:02	-22.3	60.2	9.9	4.2	37.2
2021-03-19 09:10:02	-33	62.3	9.7	0.9	35.4
2021-03-19 09:20:02	-38.8	58.5	11.6	2.7	34.5
2021-03-19 09:30:02	-47.4	60.9	12.8	2.6	31.7
2021-03-19 09:40:02	-52.1	66.2	13.3	1	29.3
2021-03-19 09:50:02	-73	68.6	15	0.2	27.2
2021-03-19 10:00:02	-72.4	72.8	14.5	0.5	25.3
2021-03-19 10:10:02	-80.4	77.7	14.1	0.2	22.6
2021-03-19 10:20:02	-82.8	76.9	14.1	1	23.2
2021-03-19 10:30:02	-87.2	78	13.9	2.2	22
2021-03-19 10:40:02	-99.5	85.2	13.7	2.2	19.8
2021-03-19 10:50:02	-111.3	94.3	15.6	0	18.6
2021-03-19 11:00:02	-93.3	82.5	15.2	0.2	18
2021-03-19 11:10:02	-95.2	83	15.2	1	17.4
2021-03-19 11:20:02	-98.9	87	14.7	0.4	16.5
2021-03-19 11:30:02	-98.9	87.4	14.1	2.5	16.5
2021-03-19 11:40:02	-98.5	86.9	14.4	1.4	16.8
2021-03-19 11:50:02	-100.7	90.7	14.9	0.3	15.6
2021-03-19 12:00:02	-103.4	94.9	14.3	0.4	12.5
2021-03-19 12:10:02	-104.6	96	14	0.1	11.6
2021-03-19 12:20:02	-106.6	98.5	14.3	0.4	11.9
2021-03-19 12:30:02	-105.8	96.5	13.8	2.1	11.9
2021-03-19 12:40:02	-108	100	12.7	1.1	10.1
2021-03-19 12:50:02	-103.2	91.9	12	2.3	9.1
2021-03-19 13:00:02	-101.1	88.3	11.9	3	10.4
2021-03-19 13:10:02	-103.4	92.1	11.6	2.1	4.6
2021-03-19 13:20:02	-108.5	100.1	11.6	2.3	7.9
2021-03-19 13:30:02	-111.1	104	11.8	1.6	8.8
2021-03-19 13:40:02	-114.2	109	12.4	3.7	8.5
2021-03-19 13:50:02	-113.7	108.1	11.2	3.3	7.6
2021-03-19 14:00:02	-76.8	63.4	10.7	2	6.7
2021-03-19 14:10:02	-76.5	63.2	9.4	2.5	9.8
2021-03-19 14:20:02	-76.2	62.9	11	2.7	11
2021-03-19 14:30:02	-76.2	62.5	9.5	2	8.5
2021-03-19 14:40:02	-76.7	62.2	9.2	2.3	5.5
2021-03-19 14:50:02	-76.8	61.8	8.9	3.3	8.5
2021-03-19 15:00:02	-76.7	61.6	9.5	2.5	6.4
2021-03-19 15:10:02	-76.4	61	8.8	2.9	4.3
2021-03-19 15:20:02	-75.8	60.6	7	1.5	7.6
2021-03-19 15:30:02	-75.5	60.1	6.8	3.2	7.9
2021-03-19 15:40:02	-74.9	59.7	6.4	1.4	9.1
2021-03-19 15:50:02	-74.7	59.5	5.9	1.4	11
2021-03-19 16:00:02	-74.4	59.5	5.8	1.4	13.1
2021-03-19 16:10:02	-74.1	59.5	5	1.3	12.2
2021-03-19 16:20:02	-73.7	59.3	5.2	0	13.1
2021-03-19 16:30:02	-73.4	59.2	3.7	1	12.8
2021-03-19 16:40:02	-72.8	58.9	3.8	0	14
2021-03-19 16:50:02	-72.3	58.7	3.3	0	14.9
2021-03-19 17:00:02	-71.7	58.6	2.7	0.5	20.7
2021-03-19 17:10:02	-70.4	58.4	2.1	0.5	22.3
2021-03-19 17:20:02	-69	58.5	2.4	0.8	23.5
2021-03-19 17:30:02	-67.3	58.2	1.5	0.3	26.5
2021-03-19 17:40:02	-64.5	57.8	1.4	0.5	29.6
2021-03-19 17:50:02	-60.5	58.1	1	0.2	32
2021-03-19 18:00:02	-54.1	60.5	1.6	0	33.9
2021-03-19 18:10:02	-41.8	68.4	0.6	0.2	34.8
2021-03-19 18:20:02	-26.1	87.6	-0.2	0.6	37.2
2021-03-19 18:30:02	-13.8	103.6	0	0.4	39.1
2021-03-19 18:40:02	-6.2	112.5	-0.4	0	41.8
2021-03-19 18:50:02	0.5	120.3	-0.4	0.1	43.3
2021-03-19 19:00:02	7.2	125.3	-0.5	0.3	44.9
2021-03-19 19:10:02	14.6	129.4	-0.5	0.1	44.2
2021-03-19 19:20:02	22.1	131.9	-0.8	0.3	44.9
2021-03-19 19:30:02	30.9	134.2	-0.7	0.5	44.9
2021-03-19 19:40:02	40.7	137.3	-1	0.3	44.9
2021-03-19 19:50:02	50.8	140.4	-0.8	0.5	44.9
2021-03-19 20:00:02	61.8	144.9	-0.6	0.3	45.2
2021-03-19 20:10:02	75.3	153.9	-1.1	0.2	46.7
2021-03-19 20:20:02	86.2	160.5	-1	0.4	47.3
2021-03-19 20:30:02	95.3	166.2	-1	1.1	47.9
2021-03-19 20:40:02	101.7	169.3	-1	0.1	48.2
2021-03-19 20:50:02	107.7	171.4	-0.7	0.2	49.1
2021-03-19 21:00:02	112	171.9	-0.8	0.1	50.7
2021-03-19 21:10:02	115.6	170.1	-1.2	0.8	51.3
2021-03-19 21:20:02	119.6	169	-1.3	0.7	51.3
2021-03-19 21:30:02	126.2	170.7	-1	0.2	51.3
2021-03-19 21:40:02	131.6	170.6	-1.5	0.9	51.3
2021-03-19 21:50:02	136.1	169.2	-1.3	0.6	51.9
2021-03-19 22:00:02	142.9	169.1	-1.5	0.2	52.5
2021-03-19 22:10:02	147.3	165.8	-1.4	0.5	51.9
2021-03-19 22:20:02	155	165.5	-1.3	0.7	52.5
2021-03-19 22:30:02	160.9	162.8	-1.4	0.2	53.4
2021-03-19 22:40:02	170.4	163.2	-1.5	0.1	53.7
2021-03-19 22:50:02	175.4	158.9	-1.1	0.1	54
2021-03-19 23:00:02	182.8	157.6	-1.4	1.1	54
2021-03-19 23:10:02	188.7	155	-1.2	0.3	54.6
2021-03-19 23:20:02	195.9	154.4	-0.9	0.4	54.9
2021-03-19 23:30:02	200.7	151.3	-1.7	0.4	54.6
2021-03-19 23:40:02	205.4	148.4	-1.5	0.9	54.6
2021-03-19 23:50:02	207.7	143.9	-1.2	0	54.9
2021-03-20 00:00:02	210.1	140.6	-1.3	0.7	54.9
2021-03-20 00:10:02	212.6	137.7	-1.6	1.2	54.6
2021-03-20 00:20:02	217	136.3	-1.2	0	56.5
2021-03-20 00:30:02	219.8	132.7	-1.4	0.7	56.1
2021-03-20 00:40:02	224.7	131.5	-1.1	0.7	56.1
2021-03-20 00:50:02	228.3	128.9	-1.8	0.2	56.1
2021-03-20 01:00:02	232.2	127.2	-1.4	0.3	56.1
2021-03-20 01:10:02	234.5	124.6	-1	0.1	56.8
2021-03-20 01:20:02	240.9	125.5	-0.9	0.1	57.4
2021-03-20 01:30:02	243.8	123.7	-1.1	0	58
2021-03-20 01:40:02	249.3	123.4	-1.5	0.5	57.7
2021-03-20 01:50:02	253.5	122.9	-1.3	0.6	58.6
2021-03-20 02:00:02	258	122.5	-1.6	0.9	58.6
2021-03-20 02:10:02	263.1	122.7	-1.3	0.4	58.9
2021-03-20 02:20:02	269	122.8	-1.4	0.1	59.2
2021-03-20 02:30:02	271.5	121.8	-1.4	0.2	61
2021-03-20 02:40:02	273.3	120.7	-2	0.1	61.9
2021-03-20 02:50:02	276.1	121	-1.9	0.6	62.9
2021-03-20 03:00:02	280.5	120.9	-1.7	0.6	62.9
2021-03-20 03:10:02	284.2	121.2	-1.2	0	62.6
2021-03-20 03:20:02	284.1	120.2	-1.5	0	62.6
2021-03-20 03:30:02	284.3	120.2	-1.6	0.4	62.6
2021-03-20 03:40:02	282.9	119.2	-1.3	0.6	62.6
2021-03-20 03:50:02	280.8	117.8	-1.2	0	62.6
2021-03-20 04:00:02	277.5	116.6	-1.9	0.6	62.2
2021-03-20 04:10:02	277	116.5	-1.5	0.3	62.2
2021-03-20 04:20:02	275.5	116	-1.3	0.4	61.9
2021-03-20 04:30:02	277.2	116.6	-1.9	1	61.9
2021-03-20 04:40:02	276.1	116.1	-1.6	0	61.9
2021-03-20 04:50:02	272.2	114.9	-1.4	0.2	61.9
2021-03-20 05:00:02	270.2	114.2	-1.5	0.6	61.9
2021-03-20 05:10:02	268.8	114.4	-1.8	0.5	61.9
2021-03-20 05:20:02	268	115.8	-1.5	0.6	61.9
2021-03-20 05:30:02	266.4	116.7	-1.6	0	61.9
2021-03-20 05:40:02	266.1	117.1	-1.4	0.6	61.9
2021-03-20 05:50:02	265.2	116.8	-1.3	0.4	61.9
2021-03-20 06:00:02	266.4	117	-1.3	0.6	61.9
2021-03-20 06:10:02	268	117.3	-1.7	1	61.6
2021-03-20 06:20:02	268.1	116.9	-1.9	0.1	61.6
2021-03-20 06:30:02	266	116.4	-1.7	0.6	61.6
2021-03-20 06:40:02	262.8	114.9	-1.9	0.4	61.3
2021-03-20 06:50:02	258.7	113.9	-2.1	0.3	61.6
2021-03-20 07:00:02	254.7	112.6	-1.4	0.2	60.7
2021-03-20 07:10:02	253.1	112.2	-1.7	0.3	60.7
2021-03-20 07:20:02	253.1	112.1	-1.4	0.1	60.7
2021-03-20 07:30:02	248.5	110.3	-1.6	0.8	60.7
2021-03-20 07:40:02	231.2	104.5	-1.3	0.9	60.4
2021-03-20 07:50:02	212.4	99	-0.9	0.7	59.2
2021-03-20 08:00:02	190.5	92.5	-0.3	1.3	58.3
2021-03-20 08:10:02	166.9	86.2	0	1.5	57.1
2021-03-20 08:20:02	143.4	80.6	0.4	0.3	54
2021-03-20 08:30:02	124.1	76.8	0.7	1.4	48.8
2021-03-20 08:40:02	111.7	74.5	1.4	1	48.8
2021-03-20 08:50:02	107	74	1.6	1.3	47.9
2021-03-20 09:00:02	96.6	71.6	1.3	1.6	47.6
2021-03-20 09:10:02	81	67.6	2.5	1.8	44.9
2021-03-20 09:20:02	57.7	64.2	3.3	1.5	43.3
2021-03-20 09:30:02	37.9	62.6	4.8	1.7	41.5
2021-03-20 09:40:02	14.4	59	5.3	1.9	38.4
2021-03-20 09:50:02	0.7	63	5.6	1.6	36.9
2021-03-20 10:00:02	-9.9	63.6	5.6	1.2	35.7
2021-03-20 10:10:02	-14.7	65.3	8	3.9	34.8
2021-03-20 10:20:02	-35.4	62.2	9.4	1.7	32
2021-03-20 10:30:02	-60.6	66	10.8	1.7	28.4
2021-03-20 10:40:02	-81.5	71.1	10.5	2.9	23.5
2021-03-20 10:50:02	-71.4	67.8	9.9	0.2	24.1
2021-03-20 11:00:02	-64.8	67.6	10.5	1.5	24.7
2021-03-20 11:10:02	-67.8	67.7	10.2	0.9	23.8
2021-03-20 11:20:02	-71.6	68.5	12.2	3.4	23.8
2021-03-20 11:30:02	-104.6	81.2	12.6	1.1	19.8
2021-03-20 11:40:02	-120	90.5	14	1.3	18.6
2021-03-20 11:50:02	-123.1	92.6	13.1	1.7	17.7
2021-03-20 12:00:02	-122.4	91.1	13.2	2	17.7
2021-03-20 12:10:02	-125.8	93.8	12.6	0.4	16.8
2021-03-20 12:20:02	-126.3	94.4	12	0.6	17.1
2021-03-20 12:30:02	-130.4	97.5	12.9	0	15.9
2021-03-20 12:40:02	-140.2	105.4	13.2	1.9	12.2
2021-03-20 12:50:02	-136.8	102.1	13.4	0.9	11.3
2021-03-20 13:00:02	-135.7	100.1	11.8	1.6	7.6
2021-03-20 13:10:02	-134.1	99.5	12.1	1.8	13.1
2021-03-20 13:20:02	-133.8	98.4	12.2	0.4	11.6
2021-03-20 13:30:02	-138.8	102.8	11.5	1.3	11.3
2021-03-20 13:40:02	-141.1	104.7	11.8	1.4	11
2021-03-20 13:50:02	-148.8	110.6	11.1	2.2	11
2021-03-20 14:00:02	-150.2	111.1	11.3	2	8.2
2021-03-20 14:10:02	-151.5	112.4	11.2	1.6	7.6
2021-03-20 14:20:02	-120.3	95.8	11	1.2	6.7
2021-03-20 14:30:02	-121.3	96.9	10.8	2.7	7.6
2021-03-20 14:40:02	-120.8	96.1	10.6	2.8	7.3
2021-03-20 14:50:02	-119.1	94.4	9.5	1.1	8.2
2021-03-20 15:00:02	-115.1	93.7	9.6	0.9	11.9
2021-03-20 15:10:02	-114.4	89.9	9.7	2	11.9
2021-03-20 15:20:02	-111.9	88.3	8.8	1.9	11.3
2021-03-20 15:30:02	-101.9	78.1	7.7	1.4	11.3
2021-03-20 15:40:02	-96.9	74.4	6.5	2	14
2021-03-20 15:50:02	-93.8	72.9	7	1	13.7
2021-03-20 16:00:02	-90.3	72.4	5.7	1.4	18.6
2021-03-20 16:10:02	-89.4	74.2	5.7	2.1	19.2
2021-03-20 16:20:02	-86.6	73.9	5.2	0.3	19.5
2021-03-20 16:30:02	-86.5	74.4	4.2	0.1	19.5
2021-03-20 16:40:02	-78.2	74	4.5	0.1	20.4
2021-03-20 16:50:02	-69.5	76.7	3.8	1.2	23.5
2021-03-20 17:00:02	-59.9	79.7	3	0.9	24.4
2021-03-20 17:10:02	-51.5	86.7	2.6	0.1	25.6
2021-03-20 17:20:02	-44.2	93.9	2.1	0.2	31.1
2021-03-20 17:30:02	-36.6	100.6	1.2	0.2	31.1
2021-03-20 17:40:02	-28.2	104.9	1.4	0	33.9
2021-03-20 17:50:02	-7.2	111.3	0.6	0.4	35.4
2021-03-20 18:00:02	18.4	130.8	0.5	0.2	38.1
2021-03-20 18:10:02	33.1	144	0.1	0.1	37.8
2021-03-20 18:20:02	41.3	150.9	0	0.5	39.7
2021-03-20 18:30:02	46.7	155.3	0.1	0.6	40.9
2021-03-20 18:40:02	51.7	158.9	0.2	0.7	40.9
2021-03-20 18:50:02	56	161.4	-0.4	0.1	40.9
2021-03-20 19:00:02	61.2	160.3	0	0.8	42.7
2021-03-20 19:10:02	63.8	159.2	-0.2	0.8	43
2021-03-20 19:20:02	67	160.7	-0.2	0.9	44.2
2021-03-20 19:30:02	69.9	161	-0.2	0.6	43.9
2021-03-20 19:40:02	71.9	160.5	-0.3	0.2	44.2
2021-03-20 19:50:02	73.7	160.1	-0.4	0.1	44.2
2021-03-20 20:00:02	76.1	161.7	-0.8	1	45.5
2021-03-20 20:10:02	78.6	162.5	-0.3	0.1	45.5
2021-03-20 20:20:02	82.6	164.3	-0.2	0.2	45.8
2021-03-20 20:30:02	84	163.2	-0.5	0.5	45.8
2021-03-20 20:40:02	86.3	162.7	-0.3	0.1	45.5
2021-03-20 20:50:02	89	163.2	-0.2	0.4	47.9
2021-03-20 21:00:02	92.2	161.9	-0.7	0.2	47.6
2021-03-20 21:10:02	96.1	160.8	-0.3	0.6	47.6
2021-03-20 21:20:02	99.3	158.7	-1.1	1	47.3
2021-03-20 21:30:02	103.5	157.5	-0.5	0.9	48.2
2021-03-20 21:40:02	109.1	157.2	-0.7	0.5	49.1
2021-03-20 21:50:02	113.7	155.3	-0.6	0	48.8
2021-03-20 22:00:02	119.2	154	-0.6	0.2	50
2021-03-20 22:10:02	125.1	153.4	-0.7	0.1	50.7
2021-03-20 22:20:02	131.1	152.4	-1.1	0.2	50.7
2021-03-20 22:30:02	136.5	150.8	-0.7	0.8	51.3
2021-03-20 22:40:02	141.6	149.8	-1.3	0.5	51.3
2021-03-20 22:50:02	145.8	147.5	-0.7	0.4	52.8
2021-03-20 23:00:02	149.3	145.2	-0.4	0.3	53.1
2021-03-20 23:10:02	153.8	144.3	-1.4	0.5	53.4
2021-03-20 23:20:02	159	143.7	-0.6	0.6	54.3
2021-03-20 23:30:02	163.6	142.3	-0.7	0.1	54.9
2021-03-20 23:40:02	168.6	140.7	-0.6	0.5	54.3
2021-03-20 23:50:02	173	139.1	-0.7	0.2	55.2
2021-03-21 00:00:02	178.7	137.9	-0.9	0.4	55.5
2021-03-21 00:10:02	181.8	134.3	-0.9	0.5	56.1
2021-03-21 00:20:02	186.4	132.2	-1	0.2	57.4
2021-03-21 00:30:02	192.1	130.5	-0.8	0.6	58
2021-03-21 00:40:02	196	127.9	-1.4	0.2	58.6
2021-03-21 00:50:02	200.2	125.7	-1	0.9	59.2
2021-03-21 01:00:02	203.5	123.2	-1.5	0.2	59.5
2021-03-21 01:10:02	206.1	121.4	-1.2	0.6	59.8
2021-03-21 01:20:02	210.5	120.6	-0.9	1	59.8
2021-03-21 01:30:02	214.6	119.8	-0.9	0.8	59.8
2021-03-21 01:40:02	218.9	119.4	-1.4	0.3	60.1
2021-03-21 01:50:02	224.3	119.6	-1.6	1	60.7
2021-03-21 02:00:02	229	119.4	-1.5	0.2	61.3
2021-03-21 02:10:02	232.9	119.8	-1.3	0	61.9
2021-03-21 02:20:02	235.2	118.5	-1.1	0.2	62.6
2021-03-21 02:30:02	237.4	118.1	-1.9	0.2	62.2
2021-03-21 02:40:02	239.4	118.2	-2.1	0.2	62.6
2021-03-21 02:50:02	241.5	118	-1.3	0.5	63.2
2021-03-21 03:00:02	242.6	117.2	-1.6	0.4	62.9
2021-03-21 03:10:02	244.2	117.5	-1	0	63.2
2021-03-21 03:20:02	247.6	118.2	-1.6	0.7	63.8
2021-03-21 03:30:02	249.1	118.5	-1.7	0.2	63.8
2021-03-21 03:40:02	250.1	118.6	-1.6	0	65.9
2021-03-21 03:50:02	250.9	118.5	-1.6	0	65.6
2021-03-21 04:00:02	252.4	119	-1.8	0.7	65.6
2021-03-21 04:10:02	253.8	119.1	-1.7	0.1	65.9
2021-03-21 04:20:02	256.1	118.9	-1.9	0.4	66.5
2021-03-21 04:30:02	257.7	119.6	-2	0.3	66.5
2021-03-21 04:40:02	259.3	119.7	-1.5	0.6	66.5
2021-03-21 04:50:02	260.3	120.2	-1.7	0.2	67.1
2021-03-21 05:00:02	260.9	119.9	-1.5	0.7	67.7
2021-03-21 05:10:02	261.4	119.9	-1.4	0.2	68
2021-03-21 05:20:02	261.8	120.1	-2.1	0.7	68
2021-03-21 05:30:02	261.6	119.9	-1.6	0.3	68
2021-03-21 05:40:02	262.1	119.4	-1.2	0.4	68
2021-03-21 05:50:02	262.6	119.6	-1.7	0.4	68.7
2021-03-21 06:00:02	263	119.2	-1.6	0.6	68.7
2021-03-21 06:10:02	262.5	119.3	-1.6	0.7	69
2021-03-21 06:20:02	262.5	119.3	-1.7	0.7	68.7
2021-03-21 06:30:02	262.3	118.5	-1.9	1.3	69
2021-03-21 06:40:02	259.9	117.9	-2	1.1	68.7
2021-03-21 06:50:02	257.9	116.4	-1.9	0.1	68.7
2021-03-21 07:00:02	249.6	112.8	-1	0.7	68.7
2021-03-21 07:10:02	235.6	108.4	-1.4	1.5	68.4
2021-03-21 07:20:02	216.6	96.3	-0.9	0.4	66.8
2021-03-21 07:30:02	192.4	91.1	0.6	3	65
2021-03-21 07:40:02	158.3	89.2	1.8	2.1	59.8
2021-03-21 07:50:02	125.3	81.6	2.8	2	51.9
2021-03-21 08:00:02	97.3	75	2.9	2.8	49.7
2021-03-21 08:10:02	80.2	62.9	3.2	2.4	47
2021-03-21 08:20:02	59.9	63.3	3.9	3.7	43
2021-03-21 08:30:02	54.3	50.8	5.8	4.4	40.3
2021-03-21 08:40:02	19	79.3	5.8	1.7	37.8
2021-03-21 08:50:02	11.2	73.8	7.6	3.3	37.8
2021-03-21 09:00:02	-3.5	73.2	8.8	3.5	36.3
2021-03-21 09:10:02	-10.3	66.9	9.7	2	34.8
2021-03-21 09:20:02	-12	58.9	10.5	1.8	33.9
2021-03-21 09:30:02	-38.3	75.2	8.4	2	31.7
2021-03-21 09:40:02	-21.1	73.1	9.2	0.9	32
2021-03-21 09:50:02	-27.8	75.9	9.1	0.1	31.4
2021-03-21 10:00:02	-47.8	66.7	10.2	0.9	29.6
2021-03-21 10:10:02	-53.5	69	10.4	2.4	29
2021-03-21 10:20:02	-62.1	69	10.9	0	26.2
2021-03-21 10:30:02	-63.4	70.2	11.7	1.7	27.2
2021-03-21 10:40:02	-70	70.4	11.1	2.1	26.8
2021-03-21 10:50:02	-82.8	72	10.7	2.1	22.3
2021-03-21 11:00:02	-89.8	74.5	11.7	1.6	22.3
2021-03-21 11:10:02	-90.2	74.1	11.1	3.5	21.4
2021-03-21 11:20:02	-101.2	78.5	11.8	1	20.1
2021-03-21 11:30:02	-93.3	71.3	11.6	1.1	15.9
2021-03-21 11:40:02	-97.9	74.4	12	2.4	18.6
2021-03-21 11:50:02	-112.2	83.6	12.1	1.1	16.2
2021-03-21 12:00:02	-120.1	89.6	12.4	0.2	14.6
2021-03-21 12:10:02	-126.2	94.6	12.1	0.2	14.6
2021-03-21 12:20:02	-133.8	101.9	12.6	0.8	13.7
2021-03-21 12:30:02	-136.3	104.5	11.7	1.7	11
2021-03-21 12:40:02	-137.8	106.1	11.5	0.7	11.6
2021-03-21 12:50:02	-145.1	112.6	11.7	1.5	12.5
2021-03-21 13:00:02	-142.1	109.5	11.7	1.3	14.6
2021-03-21 13:10:02	-150.2	117.2	11.5	1.3	12.5
2021-03-21 13:20:02	-151.2	119.8	12.3	2.6	6.7
2021-03-21 13:30:02	-121	104.5	12.9	0.7	12.2
2021-03-21 13:40:02	-121.7	104.1	11.8	1.7	11.9
2021-03-21 13:50:02	-122.3	105	12.1	1.2	10.4
2021-03-21 14:00:02	-119.1	119.2	11.6	2.7	5.2
2021-03-21 14:10:02	-115.1	113.5	11.1	1.6	5.8
2021-03-21 14:20:02	-73.2	59.2	10.7	1.7	6.7
2021-03-21 14:30:02	-72.2	59.4	10.3	2.8	6.7
2021-03-21 14:40:02	-72	59.4	9.4	1.7	6.7
2021-03-21 14:50:02	-72.4	59.4	9.8	2.4	6.7
2021-03-21 15:00:02	-72.8	59.3	10.2	2.6	8.2
2021-03-21 15:10:02	-73.6	59.3	10.4	3.1	6.7
2021-03-21 15:20:02	-73.7	59.1	10.4	3	7.6
2021-03-21 15:30:02	-73.7	58.8	9.6	2.2	8.8
2021-03-21 15:40:02	-73.3	58.5	10.2	2	8.8
2021-03-21 15:50:02	-73.4	58.4	9.6	1.5	5.5
2021-03-21 16:00:02	-73	58.1	9	1.9	7.3
2021-03-21 16:10:02	-72.2	58.1	7.9	1.2	7.3
2021-03-21 16:20:02	-72.4	57.8	8.1	1.2	10.1
2021-03-21 16:30:02	-73.3	58.8	7	1.3	9.5
2021-03-21 16:40:02	-71.7	57.5	6.3	0.7	12.5
2021-03-21 16:50:02	-70	56.4	5.6	0.7	15.9
2021-03-21 17:00:02	-63.9	52.6	4.5	0.3	17.1
2021-03-21 17:10:02	-62.2	52.2	4	0.2	18
2021-03-21 17:20:02	-59.6	51.7	3.2	0.6	18.9
2021-03-21 17:30:02	-58.8	51.6	3.3	0.7	21
2021-03-21 17:40:02	-58	51.6	2.3	0.3	29
2021-03-21 17:50:02	-57.3	51.5	2.4	0	28.7
2021-03-21 18:00:02	-56.5	51.7	1.6	0	32.6
2021-03-21 18:10:02	-55.4	51.9	1.2	0.6	35.7
2021-03-21 18:20:02	-53.6	52.1	1.1	0.2	36
2021-03-21 18:30:02	-51.1	52.5	0.8	0.2	38.1
2021-03-21 18:40:02	-48	53.2	0.5	0.2	38.1
2021-03-21 18:50:02	-44.2	54.4	0.2	0.7	40
2021-03-21 19:00:02	-39.6	56.7	0.6	0.1	40.3
2021-03-21 19:10:02	-33.4	60	0.4	0.4	40
2021-03-21 19:20:02	-25.4	65	0.6	0.6	40
2021-03-21 19:30:02	-16.3	71.8	-0.2	0.5	40
2021-03-21 19:40:02	-6.4	78	-0.2	1.1	39.7
2021-03-21 19:50:02	6.6	84.1	-0.2	0.2	41.5
2021-03-21 20:00:02	22.4	90.5	-0.1	0.1	45.2
2021-03-21 20:10:02	40.6	103.7	0	0.4	44.5
2021-03-21 20:20:02	53.7	115.9	0.4	0.7	45.8
2021-03-21 20:30:02	62.2	123.6	-0.2	0.5	47
2021-03-21 20:40:02	70.5	131.2	-0.1	0	47
2021-03-21 20:50:02	77	136.8	-0.6	0.8	48.8
2021-03-21 21:00:02	81.3	139.6	-1	0.6	48.8
2021-03-21 21:10:02	83.2	140	-0.9	0.7	48.8
2021-03-21 21:20:02	86.6	142.1	-0.2	0.1	50.3
2021-03-21 21:30:02	88.8	142.7	-0.4	1.1	50
2021-03-21 21:40:02	89.4	141.3	-0.7	0.9	50
2021-03-21 21:50:02	88.9	139.5	0.3	0.4	50.7
2021-03-21 22:00:02	89.4	139.9	-0.5	0.6	50.3
2021-03-21 22:10:02	91.4	140.4	-0.4	0.4	50.7
2021-03-21 22:20:02	92.7	144.5	0	0.5	50.7
2021-03-21 22:30:02	97.9	149.7	-0.5	1	52.5
2021-03-21 22:40:02	104.1	154.9	-0.6	0.2	54.9
2021-03-21 22:50:02	105.9	154.2	-0.7	0.3	54.9
2021-03-21 23:00:02	105.5	151.1	-0.2	0.5	55.2
2021-03-21 23:10:02	106.2	149.3	-0.2	0.6	54.9
2021-03-21 23:20:02	106.8	148.4	-0.1	0.1	54.9
2021-03-21 23:30:02	108.9	149	-0.1	0.8	54.9
2021-03-21 23:40:02	112.5	150.6	-0.2	0.5	54.9
2021-03-21 23:50:02	114.8	151.5	-0.9	0.6	54.9
2021-03-22 00:00:02	117	151.5	-0.1	0.4	55.2
2021-03-22 00:10:02	121.6	154	-0.6	0.9	55.2
2021-03-22 00:20:02	124.3	154.6	-0.4	0.6	56.1
2021-03-22 00:30:02	129.1	156.6	-0.5	0.5	57.4
2021-03-22 00:40:02	131.5	156.8	-0.5	0.4	58
2021-03-22 00:50:02	136	158	-1	1.2	58.9
2021-03-22 01:00:02	139.9	158.3	-1.3	0.2	59.2
2021-03-22 01:10:02	144.1	157.5	-0.6	0.2	60.4
2021-03-22 01:20:02	148.5	156.6	-0.9	0.5	60.4
2021-03-22 01:30:02	152.3	155.2	-1.5	0.2	60.7
2021-03-22 01:40:02	156.6	154.9	-1	0.2	61.6
2021-03-22 01:50:02	159.4	153	-1.3	0.5	61.3
2021-03-22 02:00:02	162.6	152.4	-1.2	1.2	62.6
2021-03-22 02:10:02	165.5	151.9	-1	0.1	63.2
2021-03-22 02:20:02	173.2	145.8	-1.1	0.3	63.8
2021-03-22 02:30:02	177.8	143.9	-1.1	0.2	64.7
2021-03-22 02:40:02	181.3	142.6	-1.4	0.7	64.7
2021-03-22 02:50:02	183.1	139.7	-1.4	1	65
2021-03-22 03:00:02	185.2	136.9	-0.7	0.1	65
2021-03-22 03:10:02	189.9	136.7	-0.8	0.7	65.3
2021-03-22 03:20:02	194.9	136.5	-1.4	0.2	65.3
2021-03-22 03:30:02	198.7	134.5	-1.6	0.4	65.6
2021-03-22 03:40:02	203.1	133.4	-1.5	0.7	66.2
2021-03-22 03:50:02	207.1	131.5	-1.5	0.6	66.8
2021-03-22 04:00:02	209.9	128.8	-1.2	0	67.4
2021-03-22 04:10:02	213.5	127	-1.3	0.5	67.7
2021-03-22 04:20:02	214.9	123.8	-1.6	0.5	68
2021-03-22 04:30:02	219	123.5	-1.3	0.1	68
2021-03-22 04:40:02	222.5	122.2	-1.5	0.7	68.7
2021-03-22 04:50:02	225.1	120.5	-1.6	0.2	68.7
2021-03-22 05:00:02	227.2	118.9	-1.4	0.3	68.7
2021-03-22 05:10:02	226.2	115.7	-1.6	1	69
2021-03-22 05:20:02	228.2	115.9	-1.7	0.7	69
2021-03-22 05:30:02	229.7	114.7	-1.4	1	69.3
2021-03-22 05:40:02	229.9	113.1	-1.7	0.6	69
2021-03-22 05:50:02	228.7	111.6	-1.8	0.8	68.7
2021-03-22 06:00:02	229	110.9	-1.2	0.3	69
2021-03-22 06:10:02	228.1	108.9	-1.5	0.8	69
2021-03-22 06:20:02	221.7	105.4	-1.3	0.4	68.7
2021-03-22 06:30:02	216.5	103.2	-1.4	0.6	68.7
2021-03-22 06:40:02	213.7	101.1	-1.2	1.8	68.7
2021-03-22 06:50:02	207.4	96.4	-0.6	1.2	67.4
2021-03-22 07:00:02	187.5	87	-0.1	1.2	66.2
2021-03-22 07:10:02	160.7	77	0.7	2.4	65.3
2021-03-22 07:20:02	137.1	65.9	2	2	61.9
2021-03-22 07:30:02	109.6	55.3	2.6	3.3	55.2
2021-03-22 07:40:02	81.1	53	3.4	1.4	51.3
2021-03-22 07:50:02	64.7	49.6	4.4	3	49.4
2021-03-22 08:00:02	46.6	43.5	5.9	2.4	46.4
2021-03-22 08:10:02	39.1	36.3	6.9	3.4	44.2
2021-03-22 08:20:02	22.8	29.7	7.3	2.9	39.1
2021-03-22 08:30:02	14.9	42.5	7.6	3.1	36.6
2021-03-22 08:40:02	-7	57.3	8.5	3.4	36
2021-03-22 08:50:02	-19.5	64.2	10.6	3.8	35.7
2021-03-22 09:00:02	-35.3	62.5	10.3	2.7	35.1
2021-03-22 09:10:02	-41.3	63.8	11.1	3	32
2021-03-22 09:20:02	-44.2	60.4	13	0.7	31.4
2021-03-22 09:30:02	-57.1	66.7	12.3	1.3	30.2
2021-03-22 09:40:02	-38.5	50.5	13.4	0.6	29.3
2021-03-22 09:50:02	-48.4	48.7	13.4	1	25.6
2021-03-22 10:00:02	-59.1	44.6	13	0.7	25.9
2021-03-22 10:10:02	-59.4	49.7	12.9	1.4	25
2021-03-22 10:20:02	-77.8	63.4	14	0.4	21
2021-03-22 10:30:02	-82.9	68	13.6	0.4	19.8
2021-03-22 10:40:02	-88.8	72.2	13.5	2.1	19.2
2021-03-22 10:50:02	-88.9	72.3	12.7	1.7	19.2
2021-03-22 11:00:02	-84.4	71	12.1	1.3	21.7
2021-03-22 11:10:02	-78.9	70	12.2	1.6	20.7
2021-03-22 11:20:02	-94.3	74.7	12	3.1	21.4
2021-03-22 11:30:02	-100.1	77.9	11.9	2.8	20.4
2021-03-22 11:40:02	-108.7	83.4	12.5	0.4	17.1
2021-03-22 11:50:02	-112.1	85.9	11.8	1.2	17.1
2021-03-22 12:00:02	-115.5	88.3	11.3	1.5	14
2021-03-22 12:10:02	-116.5	89.8	11	1.5	14.3
2021-03-22 12:20:02	-115.6	89.3	11.3	0.6	15.3
2021-03-22 12:30:02	-97.3	79.7	10.7	0.8	15.3
2021-03-22 12:40:02	-101.5	82.3	11.2	0.1	14.3
2021-03-22 12:50:02	-101.5	80.9	10.3	0.8	11.6
2021-03-22 13:00:02	-108.4	87.3	12	1.9	11.6
2021-03-22 13:10:02	-107.4	84.6	10.9	1.7	10.4
2021-03-22 13:20:02	-95.8	74.3	9.8	1	12.8
2021-03-22 13:30:02	-96.3	75.7	9.4	1.1	12.5
2021-03-22 13:40:02	-109.3	87.8	11.9	2.4	12.8
2021-03-22 13:50:02	-120.5	99.9	10.4	1.7	10.1
2021-03-22 14:00:02	-120.5	99.1	11.1	1.9	9.1
2021-03-22 14:10:02	-119.7	97.8	10.6	2.2	8.2
2021-03-22 14:20:02	-119.1	97.4	11	4	8.2
2021-03-22 14:30:02	-117.6	96.1	10.5	2.9	8.8
2021-03-22 14:40:02	-116.2	94.4	9.6	1.9	9.5
2021-03-22 14:50:02	-117.3	96.4	10.1	2.5	9.5
2021-03-22 15:00:02	-112.7	91.6	9.8	3.5	9.5
2021-03-22 15:10:02	-108.7	86.8	8.9	2.4	8.2
2021-03-22 15:20:02	-103.1	80.9	7.9	1.9	8.2
2021-03-22 15:30:02	-98.6	75.7	7.4	1	8.2
2021-03-22 15:40:02	-92.8	69.7	7.4	1.7	9.1
2021-03-22 15:50:02	-80.8	59.9	7.3	2.1	9.1
2021-03-22 16:00:02	-72.7	58.3	6.3	2.8	9.5
2021-03-22 16:10:02	-68.6	60.8	6.1	0.8	14.3
2021-03-22 16:20:02	-66.1	55	5.7	1	13.1
2021-03-22 16:30:02	-62.4	54	5.1	0.8	15.3
2021-03-22 16:40:02	-52.4	51.7	4.5	0.5	18.3
2021-03-22 16:50:02	-41.4	55.9	3.4	0.2	20.7
2021-03-22 17:00:02	-34.4	61.7	3.2	0.7	21
2021-03-22 17:10:02	-33.1	62.6	3.3	0	22
2021-03-22 17:20:02	-30.2	65.8	2.5	0.3	27.2
2021-03-22 17:30:02	-27	68.9	3.1	0.3	27.2
2021-03-22 17:40:02	-25.4	70.8	2.1	0.6	26.8
2021-03-22 17:50:02	-20.1	78.3	1.7	0.1	27.8
2021-03-22 18:00:02	-11.8	90.5	1.3	0.1	31.7
2021-03-22 18:10:02	-3.9	104.1	1.4	0.3	34.5
2021-03-22 18:20:02	2.6	116.5	0.8	0.7	36.6
2021-03-22 18:30:02	6.3	123.3	0.5	0.4	38.4
2021-03-22 18:40:02	9.5	128	0.1	0.8	40.6
2021-03-22 18:50:02	12.1	128.4	0.5	0.3	42.1
2021-03-22 19:00:02	16.1	125.7	-0.2	1.1	42.1
2021-03-22 19:10:02	24.1	123.8	0	0.5	42.1
2021-03-22 19:20:02	38.6	125	0.1	0.8	44.5
2021-03-22 19:30:02	54.4	131.7	-0.2	0.8	44.2
2021-03-22 19:40:02	64.4	138.8	0.1	0.4	44.2
2021-03-22 19:50:02	69.6	142.6	-0.4	0.4	44.2
2021-03-22 20:00:02	74.3	146.2	-0.2	0.8	46.1
2021-03-22 20:10:02	78.2	149	-0.8	0.6	46.4
2021-03-22 20:20:02	81.1	150.9	-0.7	0.4	46.4
2021-03-22 20:30:02	84.9	153.4	-0.3	0.2	47
2021-03-22 20:40:02	88.9	156.3	-0.4	0.1	47
2021-03-22 20:50:02	92.5	158.5	-0.7	1	47.9
2021-03-22 21:00:02	95.3	160.1	-1.3	0.4	48.5
2021-03-22 21:10:02	101.7	165.4	-1	0.1	48.5
2021-03-22 21:20:02	107.9	170.2	-1.4	0.5	49.4
2021-03-22 21:30:02	114.1	174.6	-1.1	0.1	51.6
2021-03-22 21:40:02	118.4	177	-0.9	0.3	53.4
2021-03-22 21:50:02	122.9	179	-0.6	0.6	53.1
2021-03-22 22:00:02	126.7	180.4	-0.9	0.2	54.6
2021-03-22 22:10:02	130	181	-0.9	0.4	54.3
2021-03-22 22:20:02	134	182	-1	0.1	55.8
2021-03-22 22:30:02	139.4	184.2	-1.1	0.2	57.7
2021-03-22 22:40:02	145.1	186.1	-1.3	0.6	58
2021-03-22 22:50:02	150.6	187.4	-1.3	0.3	58.3
2021-03-22 23:00:02	155.5	187.9	-1.4	0.3	59.2
2021-03-22 23:10:02	161.1	188.2	-1.2	0.2	59.8
2021-03-22 23:20:02	163.6	185	-0.9	0.2	59.8
2021-03-22 23:30:02	166	181.2	-1.3	0.1	59.5
2021-03-22 23:40:02	169.2	178.2	-1.5	0.5	59.2
2021-03-22 23:50:02	171.3	173.8	-1.6	0.7	59.8
2021-03-23 00:00:02	174.4	171.3	-0.9	0.2	59.8
2021-03-23 00:10:02	176.3	167.7	-1.2	0.1	59.8
2021-03-23 00:20:02	179.2	165.6	-0.9	0.5	59.5
2021-03-23 00:30:02	183	164.7	-1	0.7	59.5
2021-03-23 00:40:02	186.7	163.8	-0.7	0.5	59.5
2021-03-23 00:50:02	190.9	163.5	-1.7	0.4	60.7
2021-03-23 01:00:02	196	163.8	-1.4	0.7	60.4
2021-03-23 01:10:02	199.3	162.9	-0.8	0.1	61
2021-03-23 01:20:02	203.5	162.4	-1.5	0.5	60.7
2021-03-23 01:30:02	206.3	160.8	-0.9	0.7	60.7
2021-03-23 01:40:02	208.9	159.7	-1.3	0.2	61.3
2021-03-23 01:50:02	212.7	159.4	-1.1	0.2	62.2
2021-03-23 02:00:02	217.3	159.6	-1.7	1.1	63.2
2021-03-23 02:10:02	221.7	159	-1.6	0.1	63.5
2021-03-23 02:20:02	224.7	157.6	-1.3	0.9	63.2
2021-03-23 02:30:02	227.9	156.2	-1.1	0.5	63.5
2021-03-23 02:40:02	230.1	153.7	-1.5	0.4	63.8
2021-03-23 02:50:02	230.7	150.7	-1.6	0.1	63.5
2021-03-23 03:00:02	233.7	149.4	-1.6	0.4	63.8
2021-03-23 03:10:02	236.8	148	-1.5	0	64.7
2021-03-23 03:20:02	239.2	145.8	-1.4	0.2	65
2021-03-23 03:30:02	241	143.4	-1.5	0.3	65.3
2021-03-23 03:40:02	240.7	139.7	-1.3	0.6	65.3
2021-03-23 03:50:02	236.9	134	-1.2	0.1	65.3
2021-03-23 04:00:02	234.1	130.8	-1.4	0.7	65.3
2021-03-23 04:10:02	231.6	127.5	-0.9	0.5	65.3
2021-03-23 04:20:02	232	126.4	-0.7	0.7	65.3
2021-03-23 04:30:02	231.2	124.5	-1.3	0.5	65.3
2021-03-23 04:40:02	232.7	124.4	-1.3	0.3	65.3
2021-03-23 04:50:02	233.5	122.9	-1.4	0.4	65.3
2021-03-23 05:00:02	236.3	123.4	-1.6	1.2	65.6
2021-03-23 05:10:02	238.4	123	-1.6	0.2	65.3
2021-03-23 05:20:02	241	122.2	-1.1	0	65
2021-03-23 05:30:02	243.2	121	-1.7	0.7	65
2021-03-23 05:40:02	245.2	120.3	-1.3	0.7	65.3
2021-03-23 05:50:02	247	119.5	-1.4	0.6	65.6
2021-03-23 06:00:02	247.2	118.3	-1.6	1.2	65.9
2021-03-23 06:10:02	245.6	115.2	-1.2	0.9	66.2
2021-03-23 06:20:02	242.9	112.9	-1.5	1	66.2
2021-03-23 06:30:02	236.8	109.7	-1.9	1	66.2
2021-03-23 06:40:02	236.9	109.6	-1.5	1	66.2
2021-03-23 06:50:02	234	106.9	-0.7	1.7	66.2
2021-03-23 07:00:02	223.1	101.2	-1	0.5	65.9
2021-03-23 07:10:02	212.4	97.1	-0.1	2	65.6
2021-03-23 07:20:02	201	89	0.4	1.9	65
2021-03-23 07:30:02	178.6	70.2	1.3	2.8	62.2
2021-03-23 07:40:02	153.5	58.5	3.4	3.4	57.7
2021-03-23 07:50:02	118.2	48.2	4.8	2.1	51
2021-03-23 08:00:02	99.7	45.5	5.1	2.3	48.2
2021-03-23 08:10:02	93.2	36.4	5.9	1.9	43.9
2021-03-23 08:20:02	80.8	37.2	6.1	2.8	42.4
2021-03-23 08:30:02	57.6	50.6	5.4	0.7	40
2021-03-23 08:40:02	60.7	46.8	5.2	1.5	40.3
2021-03-23 08:50:02	53.2	48.5	6.8	5.7	40.3
2021-03-23 09:00:02	36.6	41.4	5.4	0.4	40
2021-03-23 09:10:02	23.3	37.9	5.7	2.4	38.8
2021-03-23 09:20:02	35.9	35	4.9	1.5	39.4
2021-03-23 09:30:02	44.2	50.9	6.9	1.7	40
2021-03-23 09:40:02	19.8	34.7	6.4	2.2	38.1
2021-03-23 09:50:02	21	58.9	5.6	0.6	38.4
2021-03-23 10:00:02	30.1	65	6	2.2	40
2021-03-23 10:10:02	6.1	40	6.1	1.5	37.5
2021-03-23 10:20:02	10.2	46.3	7.6	2.7	37.5
2021-03-23 10:30:02	-18.7	38.5	8.7	2.8	33.3
2021-03-23 10:40:02	-37.9	43.5	10.6	3.1	30.5
2021-03-23 10:50:02	-53.4	51.2	11.2	1.6	25
2021-03-23 11:00:02	-60.6	56	11.2	1.7	24.7
2021-03-23 11:10:02	-69.6	62.8	11.9	2.7	24.1
2021-03-23 11:20:02	-80.2	70.1	12.8	2.3	21.4
2021-03-23 11:30:02	-90.1	78.4	12.2	1.7	20.4
2021-03-23 11:40:02	-101.2	88.2	14.1	1	15.3
2021-03-23 11:50:02	-110.5	97.7	13.5	1	14.3
2021-03-23 12:00:02	-99.8	86.7	12.9	0.4	15.3
2021-03-23 12:10:02	-95.9	83.9	11.2	1.1	17.7
2021-03-23 12:20:02	-90.2	79.3	11.8	0.4	18.9
2021-03-23 12:30:02	-110.4	97.4	11.9	1.5	17.7
2021-03-23 12:40:02	-91	79.5	11.3	0.3	14.6
2021-03-23 12:50:02	-115.8	105.1	12.7	1	10.1
2021-03-23 13:00:02	-130.7	119.7	12.9	1.2	9.8
2021-03-23 13:10:02	-135.5	124.7	12.9	0.3	9.1
2021-03-23 13:20:02	-97.9	91.1	13.1	2.2	7.9
2021-03-23 13:30:02	-100	93.9	14	3.3	4.9
2021-03-23 13:40:02	-105.4	101.9	12.9	1.7	5.2
2021-03-23 13:50:02	-100.7	94.1	12.9	1.8	6.4
2021-03-23 14:00:02	-97.2	89.7	11.8	2.5	4.9
2021-03-23 14:10:02	-95.5	86.6	11.6	2.9	5.8
2021-03-23 14:20:02	-94	83.9	10.8	1.6	6.7
2021-03-23 14:30:02	-93.7	86	9.9	1.8	12.2
2021-03-23 14:40:02	-97.6	92.1	11.2	2.5	4.6
2021-03-23 14:50:02	-97.1	95.2	10.8	2.7	4.3
2021-03-23 15:00:02	-99.6	95.7	10.1	1.8	7
2021-03-23 15:10:02	-94.8	89.8	10.8	2.3	7
2021-03-23 15:20:02	-89.3	82.7	9.6	0.6	6.7
2021-03-23 15:30:02	-86.7	77.8	9.8	0.5	6.4
2021-03-23 15:40:02	-81.7	72.8	9.5	0.3	13.1
2021-03-23 15:50:02	-81.9	72.8	9.8	0.5	14
2021-03-23 16:00:02	-84.9	78.4	9.8	1.1	14.3
2021-03-23 16:10:02	-90.5	90.4	9.8	1.9	14.3
2021-03-23 16:20:02	-66.2	55.1	6.6	1.1	16.5
2021-03-23 16:30:02	-51.1	50.4	5.7	1.2	18.9
2021-03-23 16:40:02	-49.9	51.5	5.3	0.1	22
2021-03-23 16:50:02	-49.6	50.9	5	0.6	22
2021-03-23 17:00:02	-45.9	49.5	4.1	0.1	22
2021-03-23 17:10:02	-40.7	50.3	4.2	0.3	23.5
2021-03-23 17:20:02	-37.4	52.3	3.5	0.1	28.4
2021-03-23 17:30:02	-32.5	56.8	2.8	0.2	28.4
2021-03-23 17:40:02	-29.2	62.2	3	0.2	29
2021-03-23 17:50:02	-19.7	76.6	2.4	0.3	31.4
2021-03-23 18:00:02	-11.3	91.1	2	0.4	33.9
2021-03-23 18:10:02	-4.8	105	1.1	0.5	35.1
2021-03-23 18:20:02	0.9	116.7	0.7	1.2	37.5
2021-03-23 18:30:02	5.5	123.3	0.8	0.3	40
2021-03-23 18:40:02	9.4	125.8	1.1	0.7	40.3
2021-03-23 18:50:02	11.2	125.2	0.3	1.2	45.5
2021-03-23 19:00:02	13.5	123.7	0.5	0.7	45.2
2021-03-23 19:10:02	17.1	121.9	0.6	0.1	45.5
2021-03-23 19:20:02	24.9	121.8	0.3	0	46.4
2021-03-23 19:30:02	36.9	121.1	-0.2	0.4	46.7
2021-03-23 19:40:02	53.4	124.9	-0.1	0.4	46.7
2021-03-23 19:50:02	66	132.6	-0.3	0.2	46.4
2021-03-23 20:00:02	73.3	138.8	-0.4	0.8	47.3
2021-03-23 20:10:02	80.4	143.4	0	0.1	47.3
2021-03-23 20:20:02	87.5	149.5	-0.2	0.5	48.8
2021-03-23 20:30:02	92.7	153.4	-0.6	0.8	49.1
2021-03-23 20:40:02	97.4	157.4	-0.3	0.2	50
2021-03-23 20:50:02	101.5	159.5	-0.6	0.7	50.3
2021-03-23 21:00:02	104.1	160	-0.3	0.4	50
[truncated: 162 more rows]
